# Supplementary material for: Phenotypic and Genomic Analysis of Clostridium beijerinckii NRRL B-598 Mutants With Increased Butanol Tolerance
Source: Front Bioeng Biotechnol. 2020 Nov 5;8:598392. doi: 10.3389/fbioe.2020.598392 (PMC7674653; doi:10.3389/fbioe.2020.598392)
Supplement: Supplementary file 2 [file Data_Sheet_2.zip]

Archive with 21 entries (19 files):
- Supplementary Files 4/filtered/
- Supplementary Files 4/filtered/A_filtered.vcf
- Supplementary Files 4/filtered/B_filtered.vcf
- Supplementary Files 4/filtered/B33_filtered.vcf
- Supplementary Files 4/filtered/B44_filtered.vcf
- Supplementary Files 4/filtered/C_filtered.vcf
- Supplementary Files 4/filtered/E15_filtered.vcf
- Supplementary Files 4/filtered/E28_filtered.vcf
- Supplementary Files 4/filtered/E32_filtered.vcf
- Supplementary Files 4/filtered/E33_filtered.vcf
- Supplementary Files 4/unfiltered/
- Supplementary Files 4/unfiltered/A.vcf
- Supplementary Files 4/unfiltered/B.vcf
- Supplementary Files 4/unfiltered/B33.vcf
- Supplementary Files 4/unfiltered/B44.vcf
- Supplementary Files 4/unfiltered/C.vcf
- Supplementary Files 4/unfiltered/Clostridium beijerinckii NRRL B-598.vcf
- Supplementary Files 4/unfiltered/E15.vcf
- Supplementary Files 4/unfiltered/E28.vcf
- Supplementary Files 4/unfiltered/E32.vcf
- Supplementary Files 4/unfiltered/E33.vcf
