# Supplementary material for: Phenotypic and Genomic Analysis of Clostridium beijerinckii NRRL B-598 Mutants With Increased Butanol Tolerance
Source: Front Bioeng Biotechnol. 2020 Nov 5;8:598392. doi: 10.3389/fbioe.2020.598392 (PMC7674653; doi:10.3389/fbioe.2020.598392)
Supplement: Supplementary file 2 [file Data_Sheet_2.zip › Supplementary Files 4/filtered/E15_filtered.vcf]

##fileformat=VCFv4.2
##FILTER=<ID=LowQual,Description="Low quality">
##FORMAT=<ID=AD,Number=R,Type=Integer,Description="Allelic depths for the ref and alt alleles in the order listed">
##FORMAT=<ID=DP,Number=1,Type=Integer,Description="Approximate read depth (reads with MQ=255 or with bad mates are filtered)">
##FORMAT=<ID=GQ,Number=1,Type=Integer,Description="Genotype Quality">
##FORMAT=<ID=GT,Number=1,Type=String,Description="Genotype">
##FORMAT=<ID=PL,Number=G,Type=Integer,Description="Normalized, Phred-scaled likelihoods for genotypes as defined in the VCF specification">
##GATKCommandLine=<ID=HaplotypeCaller,CommandLine="HaplotypeCaller  --output vcf_bwa_gatk/E15.vcf --input mapped_bwa_filtered_RG/E15_RG.bam --reference /home/user_pool_1/sedlar2/C_bei/mutants/ref_gatk/CP011966.3.fasta  --use-new-qual-calculator true --annotate-with-num-discovered-alleles false --heterozygosity 0.001 --indel-heterozygosity 1.25E-4 --heterozygosity-stdev 0.01 --standard-min-confidence-threshold-for-calling 30.0 --max-alternate-alleles 6 --max-genotype-count 1024 --sample-ploidy 2 --num-reference-samples-if-no-call 0 --contamination-fraction-to-filter 0.0 --output-mode EMIT_VARIANTS_ONLY --all-site-pls false --gvcf-gq-bands 1 --gvcf-gq-bands 2 --gvcf-gq-bands 3 --gvcf-gq-bands 4 --gvcf-gq-bands 5 --gvcf-gq-bands 6 --gvcf-gq-bands 7 --gvcf-gq-bands 8 --gvcf-gq-bands 9 --gvcf-gq-bands 10 --gvcf-gq-bands 11 --gvcf-gq-bands 12 --gvcf-gq-bands 13 --gvcf-gq-bands 14 --gvcf-gq-bands 15 --gvcf-gq-bands 16 --gvcf-gq-bands 17 --gvcf-gq-bands 18 --gvcf-gq-bands 19 --gvcf-gq-bands 20 --gvcf-gq-bands 21 --gvcf-gq-bands 22 --gvcf-gq-bands 23 --gvcf-gq-bands 24 --gvcf-gq-bands 25 --gvcf-gq-bands 26 --gvcf-gq-bands 27 --gvcf-gq-bands 28 --gvcf-gq-bands 29 --gvcf-gq-bands 30 --gvcf-gq-bands 31 --gvcf-gq-bands 32 --gvcf-gq-bands 33 --gvcf-gq-bands 34 --gvcf-gq-bands 35 --gvcf-gq-bands 36 --gvcf-gq-bands 37 --gvcf-gq-bands 38 --gvcf-gq-bands 39 --gvcf-gq-bands 40 --gvcf-gq-bands 41 --gvcf-gq-bands 42 --gvcf-gq-bands 43 --gvcf-gq-bands 44 --gvcf-gq-bands 45 --gvcf-gq-bands 46 --gvcf-gq-bands 47 --gvcf-gq-bands 48 --gvcf-gq-bands 49 --gvcf-gq-bands 50 --gvcf-gq-bands 51 --gvcf-gq-bands 52 --gvcf-gq-bands 53 --gvcf-gq-bands 54 --gvcf-gq-bands 55 --gvcf-gq-bands 56 --gvcf-gq-bands 57 --gvcf-gq-bands 58 --gvcf-gq-bands 59 --gvcf-gq-bands 60 --gvcf-gq-bands 70 --gvcf-gq-bands 80 --gvcf-gq-bands 90 --gvcf-gq-bands 99 --floor-blocks false --indel-size-to-eliminate-in-ref-model 10 --disable-optimizations false --just-determine-active-regions false --dont-genotype false --do-not-run-physical-phasing false --use-filtered-reads-for-annotations false --correct-overlapping-quality false --adaptive-pruning false --do-not-recover-dangling-branches false --recover-dangling-heads false --dont-trim-active-regions false --max-extension 25 --padding-around-indels 150 --padding-around-snps 20 --kmer-size 10 --kmer-size 25 --dont-increase-kmer-sizes-for-cycles false --allow-non-unique-kmers-in-ref false --num-pruning-samples 1 --min-dangling-branch-length 4 --recover-all-dangling-branches false --max-num-haplotypes-in-population 128 --min-pruning 2 --adaptive-pruning-initial-error-rate 0.001 --pruning-lod-threshold 2.302585092994046 --max-unpruned-variants 100 --linked-de-bruijn-graph false --debug-assembly false --debug-graph-transformations false --capture-assembly-failure-bam false --error-correct-reads false --kmer-length-for-read-error-correction 25 --min-observations-for-kmer-to-be-solid 20 --likelihood-calculation-engine PairHMM --base-quality-score-threshold 18 --pair-hmm-gap-continuation-penalty 10 --pair-hmm-implementation FASTEST_AVAILABLE --pcr-indel-model CONSERVATIVE --phred-scaled-global-read-mismapping-rate 45 --native-pair-hmm-threads 4 --native-pair-hmm-use-double-precision false --bam-writer-type CALLED_HAPLOTYPES --dont-use-soft-clipped-bases false --min-base-quality-score 10 --smith-waterman JAVA --emit-ref-confidence NONE --max-mnp-distance 0 --force-call-filtered-alleles false --min-assembly-region-size 50 --max-assembly-region-size 300 --assembly-region-padding 100 --max-reads-per-alignment-start 50 --active-probability-threshold 0.002 --max-prob-propagation-distance 50 --force-active false --interval-set-rule UNION --interval-padding 0 --interval-exclusion-padding 0 --interval-merging-rule ALL --read-validation-stringency SILENT --seconds-between-progress-updates 10.0 --disable-sequence-dictionary-validation false --create-output-bam-index true --create-output-bam-md5 false --create-output-variant-index true --create-output-variant-md5 false --lenient false --add-output-sam-program-record true --add-output-vcf-command-line true --cloud-prefetch-buffer 40 --cloud-index-prefetch-buffer -1 --disable-bam-index-caching false --sites-only-vcf-output false --help false --version false --showHidden false --verbosity INFO --QUIET false --use-jdk-deflater false --use-jdk-inflater false --gcs-max-retries 20 --gcs-project-for-requester-pays  --disable-tool-default-read-filters false --minimum-mapping-quality 20 --disable-tool-default-annotations false --enable-all-annotations false --allow-old-rms-mapping-quality-annotation-data false",Version="4.1.4.1",Date="January 28, 2020 at 11:42:36 PM CET">
##INFO=<ID=AC,Number=A,Type=Integer,Description="Allele count in genotypes, for each ALT allele, in the same order as listed">
##INFO=<ID=AF,Number=A,Type=Float,Description="Allele Frequency, for each ALT allele, in the same order as listed">
##INFO=<ID=AN,Number=1,Type=Integer,Description="Total number of alleles in called genotypes">
##INFO=<ID=BaseQRankSum,Number=1,Type=Float,Description="Z-score from Wilcoxon rank sum test of Alt Vs. Ref base qualities">
##INFO=<ID=DP,Number=1,Type=Integer,Description="Approximate read depth; some reads may have been filtered">
##INFO=<ID=DS,Number=0,Type=Flag,Description="Were any of the samples downsampled?">
##INFO=<ID=ExcessHet,Number=1,Type=Float,Description="Phred-scaled p-value for exact test of excess heterozygosity">
##INFO=<ID=FS,Number=1,Type=Float,Description="Phred-scaled p-value using Fisher's exact test to detect strand bias">
##INFO=<ID=InbreedingCoeff,Number=1,Type=Float,Description="Inbreeding coefficient as estimated from the genotype likelihoods per-sample when compared against the Hardy-Weinberg expectation">
##INFO=<ID=MLEAC,Number=A,Type=Integer,Description="Maximum likelihood expectation (MLE) for the allele counts (not necessarily the same as the AC), for each ALT allele, in the same order as listed">
##INFO=<ID=MLEAF,Number=A,Type=Float,Description="Maximum likelihood expectation (MLE) for the allele frequency (not necessarily the same as the AF), for each ALT allele, in the same order as listed">
##INFO=<ID=MQ,Number=1,Type=Float,Description="RMS Mapping Quality">
##INFO=<ID=MQRankSum,Number=1,Type=Float,Description="Z-score From Wilcoxon rank sum test of Alt vs. Ref read mapping qualities">
##INFO=<ID=QD,Number=1,Type=Float,Description="Variant Confidence/Quality by Depth">
##INFO=<ID=ReadPosRankSum,Number=1,Type=Float,Description="Z-score from Wilcoxon rank sum test of Alt vs. Ref read position bias">
##INFO=<ID=SOR,Number=1,Type=Float,Description="Symmetric Odds Ratio of 2x2 contingency table to detect strand bias">
##contig=<ID=CP011966.3,length=6186993>
##source=HaplotypeCaller
#CHROM	POS	ID	REF	ALT	QUAL	FILTER	INFO	FORMAT	E15
CP011966.3	654069	.	C	T	4107.60	.	AC=1;AF=0.500;AN=2;BaseQRankSum=-0.358;DP=255;ExcessHet=3.0103;FS=2.120;MLEAC=1;MLEAF=0.500;MQ=60.00;MQRankSum=0.000;QD=16.11;ReadPosRankSum=-0.725;SOR=0.848	GT:AD:DP:GQ:PL	0/1:112,143:255:99:4115,0,3076
CP011966.3	685966	.	C	T	7948.03	.	AC=2;AF=1.00;AN=2;BaseQRankSum=-0.351;DP=225;ExcessHet=3.0103;FS=1.910;MLEAC=2;MLEAF=1.00;MQ=60.00;MQRankSum=0.000;QD=28.77;ReadPosRankSum=0.271;SOR=0.398	GT:AD:DP:GQ:PL	1/1:4,221:225:99:7962,527,0
CP011966.3	724396	.	GT	G	7336.03	.	AC=2;AF=1.00;AN=2;BaseQRankSum=-1.025;DP=251;ExcessHet=3.0103;FS=3.028;MLEAC=2;MLEAF=1.00;MQ=60.00;MQRankSum=0.000;QD=30.07;ReadPosRankSum=-2.183;SOR=0.105	GT:AD:DP:GQ:PL	1/1:2,242:244:99:7350,673,0
CP011966.3	1809500	.	CA	C	5160.03	.	AC=2;AF=1.00;AN=2;BaseQRankSum=-0.785;DP=186;ExcessHet=3.0103;FS=0.000;MLEAC=2;MLEAF=1.00;MQ=60.00;MQRankSum=0.000;QD=30.18;ReadPosRankSum=1.074;SOR=0.286	GT:AD:DP:GQ:PL	1/1:1,170:171:99:5174,484,0
CP011966.3	2376845	.	G	A	4862.03	.	AC=2;AF=1.00;AN=2;BaseQRankSum=-0.031;DP=161;ExcessHet=3.0103;FS=8.690;MLEAC=2;MLEAF=1.00;MQ=60.00;MQRankSum=0.000;QD=31.17;ReadPosRankSum=1.007;SOR=0.111	GT:AD:DP:GQ:PL	1/1:7,149:156:99:4876,218,0
CP011966.3	2453563	.	G	A	5212.03	.	AC=2;AF=1.00;AN=2;BaseQRankSum=0.670;DP=159;ExcessHet=3.0103;FS=0.000;MLEAC=2;MLEAF=1.00;MQ=60.00;MQRankSum=0.000;QD=32.78;ReadPosRankSum=-2.030;SOR=0.733	GT:AD:DP:GQ:PL	1/1:6,153:159:99:5226,272,0
CP011966.3	2468045	.	G	A	5549.60	.	AC=1;AF=0.500;AN=2;BaseQRankSum=2.000;DP=198;ExcessHet=3.0103;FS=7.774;MLEAC=1;MLEAF=0.500;MQ=60.00;MQRankSum=0.000;QD=28.03;ReadPosRankSum=-0.425;SOR=0.303	GT:AD:DP:GQ:PL	0/1:21,177:198:30:5557,0,30
CP011966.3	2482557	.	C	T	5518.03	.	AC=2;AF=1.00;AN=2;BaseQRankSum=-1.075;DP=160;ExcessHet=3.0103;FS=6.849;MLEAC=2;MLEAF=1.00;MQ=60.00;MQRankSum=0.000;QD=34.49;ReadPosRankSum=-0.975;SOR=0.473	GT:AD:DP:GQ:PL	1/1:2,158:160:99:5532,398,0
CP011966.3	3008051	.	C	A	137.60	.	AC=1;AF=0.500;AN=2;BaseQRankSum=-1.775;DP=36;ExcessHet=3.0103;FS=19.447;MLEAC=1;MLEAF=0.500;MQ=54.73;MQRankSum=-0.539;QD=4.74;ReadPosRankSum=-0.873;SOR=4.615	GT:AD:DP:GQ:PL	0/1:20,9:29:99:145,0,643
CP011966.3	3141441	.	C	CA	4660.06	.	AC=2;AF=1.00;AN=2;DP=157;ExcessHet=3.0103;FS=0.000;MLEAC=2;MLEAF=1.00;MQ=60.00;QD=31.07;SOR=0.720	GT:AD:DP:GQ:PL	1/1:0,150:150:99:4674,451,0
CP011966.3	4087693	.	C	A	554.07	.	AC=1;AF=0.500;AN=2;BaseQRankSum=0.312;DP=129;ExcessHet=3.0103;FS=68.514;MLEAC=1;MLEAF=0.500;MQ=60.00;MQRankSum=0.000;QD=4.66;ReadPosRankSum=-5.434;SOR=2.096	GT:AD:DP:GQ:PL	0/1:55,64:119:99:858,0,996
CP011966.3	4243433	.	C	CT	6374.06	.	AC=2;AF=1.00;AN=2;BaseQRankSum=0.960;DP=220;ExcessHet=3.0103;FS=0.000;MLEAC=2;MLEAF=1.00;MQ=60.00;MQRankSum=0.000;QD=30.35;ReadPosRankSum=0.555;SOR=0.424	GT:AD:DP:GQ:PL	1/1:3,207:210:99:6388,562,0
