# Supplementary material for: Phenotypic and Genomic Analysis of Clostridium beijerinckii NRRL B-598 Mutants With Increased Butanol Tolerance
Source: Front Bioeng Biotechnol. 2020 Nov 5;8:598392. doi: 10.3389/fbioe.2020.598392 (PMC7674653; doi:10.3389/fbioe.2020.598392)
Supplement: Supplementary file 2 [file Data_Sheet_2.zip › Supplementary Files 4/filtered/E32_filtered.vcf]

##fileformat=VCFv4.2
##FILTER=<ID=LowQual,Description="Low quality">
##FORMAT=<ID=AD,Number=R,Type=Integer,Description="Allelic depths for the ref and alt alleles in the order listed">
##FORMAT=<ID=DP,Number=1,Type=Integer,Description="Approximate read depth (reads with MQ=255 or with bad mates are filtered)">
##FORMAT=<ID=GQ,Number=1,Type=Integer,Description="Genotype Quality">
##FORMAT=<ID=GT,Number=1,Type=String,Description="Genotype">
##FORMAT=<ID=PL,Number=G,Type=Integer,Description="Normalized, Phred-scaled likelihoods for genotypes as defined in the VCF specification">
##GATKCommandLine=<ID=HaplotypeCaller,CommandLine="HaplotypeCaller  --output vcf_bwa_gatk/E32.vcf --input mapped_bwa_filtered_RG/E32_RG.bam --reference /home/user_pool_1/sedlar2/C_bei/mutants/ref_gatk/CP011966.3.fasta  --use-new-qual-calculator true --annotate-with-num-discovered-alleles false --heterozygosity 0.001 --indel-heterozygosity 1.25E-4 --heterozygosity-stdev 0.01 --standard-min-confidence-threshold-for-calling 30.0 --max-alternate-alleles 6 --max-genotype-count 1024 --sample-ploidy 2 --num-reference-samples-if-no-call 0 --contamination-fraction-to-filter 0.0 --output-mode EMIT_VARIANTS_ONLY --all-site-pls false --gvcf-gq-bands 1 --gvcf-gq-bands 2 --gvcf-gq-bands 3 --gvcf-gq-bands 4 --gvcf-gq-bands 5 --gvcf-gq-bands 6 --gvcf-gq-bands 7 --gvcf-gq-bands 8 --gvcf-gq-bands 9 --gvcf-gq-bands 10 --gvcf-gq-bands 11 --gvcf-gq-bands 12 --gvcf-gq-bands 13 --gvcf-gq-bands 14 --gvcf-gq-bands 15 --gvcf-gq-bands 16 --gvcf-gq-bands 17 --gvcf-gq-bands 18 --gvcf-gq-bands 19 --gvcf-gq-bands 20 --gvcf-gq-bands 21 --gvcf-gq-bands 22 --gvcf-gq-bands 23 --gvcf-gq-bands 24 --gvcf-gq-bands 25 --gvcf-gq-bands 26 --gvcf-gq-bands 27 --gvcf-gq-bands 28 --gvcf-gq-bands 29 --gvcf-gq-bands 30 --gvcf-gq-bands 31 --gvcf-gq-bands 32 --gvcf-gq-bands 33 --gvcf-gq-bands 34 --gvcf-gq-bands 35 --gvcf-gq-bands 36 --gvcf-gq-bands 37 --gvcf-gq-bands 38 --gvcf-gq-bands 39 --gvcf-gq-bands 40 --gvcf-gq-bands 41 --gvcf-gq-bands 42 --gvcf-gq-bands 43 --gvcf-gq-bands 44 --gvcf-gq-bands 45 --gvcf-gq-bands 46 --gvcf-gq-bands 47 --gvcf-gq-bands 48 --gvcf-gq-bands 49 --gvcf-gq-bands 50 --gvcf-gq-bands 51 --gvcf-gq-bands 52 --gvcf-gq-bands 53 --gvcf-gq-bands 54 --gvcf-gq-bands 55 --gvcf-gq-bands 56 --gvcf-gq-bands 57 --gvcf-gq-bands 58 --gvcf-gq-bands 59 --gvcf-gq-bands 60 --gvcf-gq-bands 70 --gvcf-gq-bands 80 --gvcf-gq-bands 90 --gvcf-gq-bands 99 --floor-blocks false --indel-size-to-eliminate-in-ref-model 10 --disable-optimizations false --just-determine-active-regions false --dont-genotype false --do-not-run-physical-phasing false --use-filtered-reads-for-annotations false --correct-overlapping-quality false --adaptive-pruning false --do-not-recover-dangling-branches false --recover-dangling-heads false --dont-trim-active-regions false --max-extension 25 --padding-around-indels 150 --padding-around-snps 20 --kmer-size 10 --kmer-size 25 --dont-increase-kmer-sizes-for-cycles false --allow-non-unique-kmers-in-ref false --num-pruning-samples 1 --min-dangling-branch-length 4 --recover-all-dangling-branches false --max-num-haplotypes-in-population 128 --min-pruning 2 --adaptive-pruning-initial-error-rate 0.001 --pruning-lod-threshold 2.302585092994046 --max-unpruned-variants 100 --linked-de-bruijn-graph false --debug-assembly false --debug-graph-transformations false --capture-assembly-failure-bam false --error-correct-reads false --kmer-length-for-read-error-correction 25 --min-observations-for-kmer-to-be-solid 20 --likelihood-calculation-engine PairHMM --base-quality-score-threshold 18 --pair-hmm-gap-continuation-penalty 10 --pair-hmm-implementation FASTEST_AVAILABLE --pcr-indel-model CONSERVATIVE --phred-scaled-global-read-mismapping-rate 45 --native-pair-hmm-threads 4 --native-pair-hmm-use-double-precision false --bam-writer-type CALLED_HAPLOTYPES --dont-use-soft-clipped-bases false --min-base-quality-score 10 --smith-waterman JAVA --emit-ref-confidence NONE --max-mnp-distance 0 --force-call-filtered-alleles false --min-assembly-region-size 50 --max-assembly-region-size 300 --assembly-region-padding 100 --max-reads-per-alignment-start 50 --active-probability-threshold 0.002 --max-prob-propagation-distance 50 --force-active false --interval-set-rule UNION --interval-padding 0 --interval-exclusion-padding 0 --interval-merging-rule ALL --read-validation-stringency SILENT --seconds-between-progress-updates 10.0 --disable-sequence-dictionary-validation false --create-output-bam-index true --create-output-bam-md5 false --create-output-variant-index true --create-output-variant-md5 false --lenient false --add-output-sam-program-record true --add-output-vcf-command-line true --cloud-prefetch-buffer 40 --cloud-index-prefetch-buffer -1 --disable-bam-index-caching false --sites-only-vcf-output false --help false --version false --showHidden false --verbosity INFO --QUIET false --use-jdk-deflater false --use-jdk-inflater false --gcs-max-retries 20 --gcs-project-for-requester-pays  --disable-tool-default-read-filters false --minimum-mapping-quality 20 --disable-tool-default-annotations false --enable-all-annotations false --allow-old-rms-mapping-quality-annotation-data false",Version="4.1.4.1",Date="January 28, 2020 at 11:50:54 PM CET">
##INFO=<ID=AC,Number=A,Type=Integer,Description="Allele count in genotypes, for each ALT allele, in the same order as listed">
##INFO=<ID=AF,Number=A,Type=Float,Description="Allele Frequency, for each ALT allele, in the same order as listed">
##INFO=<ID=AN,Number=1,Type=Integer,Description="Total number of alleles in called genotypes">
##INFO=<ID=BaseQRankSum,Number=1,Type=Float,Description="Z-score from Wilcoxon rank sum test of Alt Vs. Ref base qualities">
##INFO=<ID=DP,Number=1,Type=Integer,Description="Approximate read depth; some reads may have been filtered">
##INFO=<ID=DS,Number=0,Type=Flag,Description="Were any of the samples downsampled?">
##INFO=<ID=ExcessHet,Number=1,Type=Float,Description="Phred-scaled p-value for exact test of excess heterozygosity">
##INFO=<ID=FS,Number=1,Type=Float,Description="Phred-scaled p-value using Fisher's exact test to detect strand bias">
##INFO=<ID=InbreedingCoeff,Number=1,Type=Float,Description="Inbreeding coefficient as estimated from the genotype likelihoods per-sample when compared against the Hardy-Weinberg expectation">
##INFO=<ID=MLEAC,Number=A,Type=Integer,Description="Maximum likelihood expectation (MLE) for the allele counts (not necessarily the same as the AC), for each ALT allele, in the same order as listed">
##INFO=<ID=MLEAF,Number=A,Type=Float,Description="Maximum likelihood expectation (MLE) for the allele frequency (not necessarily the same as the AF), for each ALT allele, in the same order as listed">
##INFO=<ID=MQ,Number=1,Type=Float,Description="RMS Mapping Quality">
##INFO=<ID=MQRankSum,Number=1,Type=Float,Description="Z-score From Wilcoxon rank sum test of Alt vs. Ref read mapping qualities">
##INFO=<ID=QD,Number=1,Type=Float,Description="Variant Confidence/Quality by Depth">
##INFO=<ID=ReadPosRankSum,Number=1,Type=Float,Description="Z-score from Wilcoxon rank sum test of Alt vs. Ref read position bias">
##INFO=<ID=SOR,Number=1,Type=Float,Description="Symmetric Odds Ratio of 2x2 contingency table to detect strand bias">
##contig=<ID=CP011966.3,length=6186993>
##source=HaplotypeCaller
#CHROM	POS	ID	REF	ALT	QUAL	FILTER	INFO	FORMAT	E32
CP011966.3	2207690	.	C	CT	85.64	.	AC=1;AF=0.500;AN=2;BaseQRankSum=1.834;DP=11;ExcessHet=3.0103;FS=3.979;MLEAC=1;MLEAF=0.500;MQ=34.77;MQRankSum=-1.501;QD=14.27;ReadPosRankSum=-0.842;SOR=1.414	GT:AD:DP:GQ:PL	0/1:2,4:6:40:93,0,40
CP011966.3	2775912	.	T	C	183.60	.	AC=1;AF=0.500;AN=2;BaseQRankSum=-4.153;DP=62;ExcessHet=3.0103;FS=59.017;MLEAC=1;MLEAF=0.500;MQ=59.30;MQRankSum=-1.873;QD=3.28;ReadPosRankSum=-3.765;SOR=6.593	GT:AD:DP:GQ:PL	0/1:30,26:56:99:191,0,677
CP011966.3	3007397	.	C	A	40.60	.	AC=1;AF=0.500;AN=2;BaseQRankSum=-2.743;DP=32;ExcessHet=3.0103;FS=0.000;MLEAC=1;MLEAF=0.500;MQ=60.00;MQRankSum=0.000;QD=1.27;ReadPosRankSum=0.549;SOR=0.693	GT:AD:DP:GQ:PL	0/1:22,10:32:48:48,0,561
CP011966.3	3876973	.	C	A	5416.03	.	AC=2;AF=1.00;AN=2;DP=154;ExcessHet=3.0103;FS=0.000;MLEAC=2;MLEAF=1.00;MQ=60.00;QD=29.79;SOR=0.801	GT:AD:DP:GQ:PL	1/1:0,154:154:99:5430,462,0
CP011966.3	4087693	.	C	A	474.64	.	AC=1;AF=0.500;AN=2;BaseQRankSum=-0.297;DP=114;ExcessHet=3.0103;FS=47.363;MLEAC=1;MLEAF=0.500;MQ=60.00;MQRankSum=0.000;QD=4.84;ReadPosRankSum=-6.105;SOR=1.941	GT:AD:DP:GQ:PL	0/1:49,49:98:99:482,0,745
CP011966.3	4243379	.	C	CAT	7231.06	.	AC=2;AF=1.00;AN=2;BaseQRankSum=-1.067;DP=202;ExcessHet=3.0103;FS=0.000;MLEAC=2;MLEAF=1.00;MQ=60.00;MQRankSum=0.000;QD=33.38;ReadPosRankSum=0.344;SOR=0.704	GT:AD:DP:GQ:PL	1/1:2,187:189:99:7245,493,0
CP011966.3	4960470	.	G	A	2380.60	.	AC=1;AF=0.500;AN=2;BaseQRankSum=-1.343;DP=214;ExcessHet=3.0103;FS=1.092;MLEAC=1;MLEAF=0.500;MQ=60.00;MQRankSum=0.000;QD=11.12;ReadPosRankSum=1.470;SOR=0.815	GT:AD:DP:GQ:PL	0/1:130,84:214:99:2388,0,4126
CP011966.3	4982628	.	C	T	2219.60	.	AC=1;AF=0.500;AN=2;BaseQRankSum=0.326;DP=226;ExcessHet=3.0103;FS=1.666;MLEAC=1;MLEAF=0.500;MQ=60.00;MQRankSum=0.000;QD=9.82;ReadPosRankSum=-0.319;SOR=0.766	GT:AD:DP:GQ:PL	0/1:142,84:226:99:2227,0,4310
CP011966.3	5011570	.	C	T	2692.60	.	AC=1;AF=0.500;AN=2;BaseQRankSum=1.071;DP=237;ExcessHet=3.0103;FS=1.606;MLEAC=1;MLEAF=0.500;MQ=60.00;MQRankSum=0.000;QD=11.36;ReadPosRankSum=0.477;SOR=0.743	GT:AD:DP:GQ:PL	0/1:143,94:237:99:2700,0,4291
CP011966.3	5053669	.	C	T	2504.60	.	AC=1;AF=0.500;AN=2;BaseQRankSum=0.358;DP=250;ExcessHet=3.0103;FS=1.597;MLEAC=1;MLEAF=0.500;MQ=60.00;MQRankSum=0.000;QD=10.02;ReadPosRankSum=-0.840;SOR=0.572	GT:AD:DP:GQ:PL	0/1:160,90:250:99:2512,0,5027
CP011966.3	5083112	.	C	T	2040.60	.	AC=1;AF=0.500;AN=2;BaseQRankSum=-0.539;DP=177;ExcessHet=3.0103;FS=1.880;MLEAC=1;MLEAF=0.500;MQ=60.00;MQRankSum=0.000;QD=11.53;ReadPosRankSum=-0.361;SOR=0.665	GT:AD:DP:GQ:PL	0/1:105,72:177:99:2048,0,3300
CP011966.3	5084395	.	C	T	2804.60	.	AC=1;AF=0.500;AN=2;BaseQRankSum=-0.384;DP=277;ExcessHet=3.0103;FS=2.716;MLEAC=1;MLEAF=0.500;MQ=60.00;MQRankSum=0.000;QD=10.12;ReadPosRankSum=0.244;SOR=0.869	GT:AD:DP:GQ:PL	0/1:173,104:277:99:2812,0,5352
CP011966.3	5275399	.	G	A	2963.60	.	AC=1;AF=0.500;AN=2;BaseQRankSum=-0.313;DP=251;ExcessHet=3.0103;FS=10.135;MLEAC=1;MLEAF=0.500;MQ=60.00;MQRankSum=0.000;QD=11.81;ReadPosRankSum=0.044;SOR=0.839	GT:AD:DP:GQ:PL	0/1:146,105:251:99:2971,0,4549
