# Supplementary material for: Phenotypic and Genomic Analysis of Clostridium beijerinckii NRRL B-598 Mutants With Increased Butanol Tolerance
Source: Front Bioeng Biotechnol. 2020 Nov 5;8:598392. doi: 10.3389/fbioe.2020.598392 (PMC7674653; doi:10.3389/fbioe.2020.598392)
Supplement: Supplementary file 2 [file Data_Sheet_2.zip › Supplementary Files 4/unfiltered/A.vcf]

##fileformat=VCFv4.2
##FILTER=<ID=LowQual,Description="Low quality">
##FORMAT=<ID=AD,Number=R,Type=Integer,Description="Allelic depths for the ref and alt alleles in the order listed">
##FORMAT=<ID=DP,Number=1,Type=Integer,Description="Approximate read depth (reads with MQ=255 or with bad mates are filtered)">
##FORMAT=<ID=GQ,Number=1,Type=Integer,Description="Genotype Quality">
##FORMAT=<ID=GT,Number=1,Type=String,Description="Genotype">
##FORMAT=<ID=PL,Number=G,Type=Integer,Description="Normalized, Phred-scaled likelihoods for genotypes as defined in the VCF specification">
##GATKCommandLine=<ID=HaplotypeCaller,CommandLine="HaplotypeCaller  --output vcf_bwa_gatk/A.vcf --input mapped_bwa_filtered_RG/A_RG.bam --reference /home/user_pool_1/sedlar2/C_bei/mutants/ref_gatk/CP011966.3.fasta  --use-new-qual-calculator true --annotate-with-num-discovered-alleles false --heterozygosity 0.001 --indel-heterozygosity 1.25E-4 --heterozygosity-stdev 0.01 --standard-min-confidence-threshold-for-calling 30.0 --max-alternate-alleles 6 --max-genotype-count 1024 --sample-ploidy 2 --num-reference-samples-if-no-call 0 --contamination-fraction-to-filter 0.0 --output-mode EMIT_VARIANTS_ONLY --all-site-pls false --gvcf-gq-bands 1 --gvcf-gq-bands 2 --gvcf-gq-bands 3 --gvcf-gq-bands 4 --gvcf-gq-bands 5 --gvcf-gq-bands 6 --gvcf-gq-bands 7 --gvcf-gq-bands 8 --gvcf-gq-bands 9 --gvcf-gq-bands 10 --gvcf-gq-bands 11 --gvcf-gq-bands 12 --gvcf-gq-bands 13 --gvcf-gq-bands 14 --gvcf-gq-bands 15 --gvcf-gq-bands 16 --gvcf-gq-bands 17 --gvcf-gq-bands 18 --gvcf-gq-bands 19 --gvcf-gq-bands 20 --gvcf-gq-bands 21 --gvcf-gq-bands 22 --gvcf-gq-bands 23 --gvcf-gq-bands 24 --gvcf-gq-bands 25 --gvcf-gq-bands 26 --gvcf-gq-bands 27 --gvcf-gq-bands 28 --gvcf-gq-bands 29 --gvcf-gq-bands 30 --gvcf-gq-bands 31 --gvcf-gq-bands 32 --gvcf-gq-bands 33 --gvcf-gq-bands 34 --gvcf-gq-bands 35 --gvcf-gq-bands 36 --gvcf-gq-bands 37 --gvcf-gq-bands 38 --gvcf-gq-bands 39 --gvcf-gq-bands 40 --gvcf-gq-bands 41 --gvcf-gq-bands 42 --gvcf-gq-bands 43 --gvcf-gq-bands 44 --gvcf-gq-bands 45 --gvcf-gq-bands 46 --gvcf-gq-bands 47 --gvcf-gq-bands 48 --gvcf-gq-bands 49 --gvcf-gq-bands 50 --gvcf-gq-bands 51 --gvcf-gq-bands 52 --gvcf-gq-bands 53 --gvcf-gq-bands 54 --gvcf-gq-bands 55 --gvcf-gq-bands 56 --gvcf-gq-bands 57 --gvcf-gq-bands 58 --gvcf-gq-bands 59 --gvcf-gq-bands 60 --gvcf-gq-bands 70 --gvcf-gq-bands 80 --gvcf-gq-bands 90 --gvcf-gq-bands 99 --floor-blocks false --indel-size-to-eliminate-in-ref-model 10 --disable-optimizations false --just-determine-active-regions false --dont-genotype false --do-not-run-physical-phasing false --use-filtered-reads-for-annotations false --correct-overlapping-quality false --adaptive-pruning false --do-not-recover-dangling-branches false --recover-dangling-heads false --dont-trim-active-regions false --max-extension 25 --padding-around-indels 150 --padding-around-snps 20 --kmer-size 10 --kmer-size 25 --dont-increase-kmer-sizes-for-cycles false --allow-non-unique-kmers-in-ref false --num-pruning-samples 1 --min-dangling-branch-length 4 --recover-all-dangling-branches false --max-num-haplotypes-in-population 128 --min-pruning 2 --adaptive-pruning-initial-error-rate 0.001 --pruning-lod-threshold 2.302585092994046 --max-unpruned-variants 100 --linked-de-bruijn-graph false --debug-assembly false --debug-graph-transformations false --capture-assembly-failure-bam false --error-correct-reads false --kmer-length-for-read-error-correction 25 --min-observations-for-kmer-to-be-solid 20 --likelihood-calculation-engine PairHMM --base-quality-score-threshold 18 --pair-hmm-gap-continuation-penalty 10 --pair-hmm-implementation FASTEST_AVAILABLE --pcr-indel-model CONSERVATIVE --phred-scaled-global-read-mismapping-rate 45 --native-pair-hmm-threads 4 --native-pair-hmm-use-double-precision false --bam-writer-type CALLED_HAPLOTYPES --dont-use-soft-clipped-bases false --min-base-quality-score 10 --smith-waterman JAVA --emit-ref-confidence NONE --max-mnp-distance 0 --force-call-filtered-alleles false --min-assembly-region-size 50 --max-assembly-region-size 300 --assembly-region-padding 100 --max-reads-per-alignment-start 50 --active-probability-threshold 0.002 --max-prob-propagation-distance 50 --force-active false --interval-set-rule UNION --interval-padding 0 --interval-exclusion-padding 0 --interval-merging-rule ALL --read-validation-stringency SILENT --seconds-between-progress-updates 10.0 --disable-sequence-dictionary-validation false --create-output-bam-index true --create-output-bam-md5 false --create-output-variant-index true --create-output-variant-md5 false --lenient false --add-output-sam-program-record true --add-output-vcf-command-line true --cloud-prefetch-buffer 40 --cloud-index-prefetch-buffer -1 --disable-bam-index-caching false --sites-only-vcf-output false --help false --version false --showHidden false --verbosity INFO --QUIET false --use-jdk-deflater false --use-jdk-inflater false --gcs-max-retries 20 --gcs-project-for-requester-pays  --disable-tool-default-read-filters false --minimum-mapping-quality 20 --disable-tool-default-annotations false --enable-all-annotations false --allow-old-rms-mapping-quality-annotation-data false",Version="4.1.4.1",Date="January 28, 2020 at 10:17:58 PM CET">
##INFO=<ID=AC,Number=A,Type=Integer,Description="Allele count in genotypes, for each ALT allele, in the same order as listed">
##INFO=<ID=AF,Number=A,Type=Float,Description="Allele Frequency, for each ALT allele, in the same order as listed">
##INFO=<ID=AN,Number=1,Type=Integer,Description="Total number of alleles in called genotypes">
##INFO=<ID=BaseQRankSum,Number=1,Type=Float,Description="Z-score from Wilcoxon rank sum test of Alt Vs. Ref base qualities">
##INFO=<ID=DP,Number=1,Type=Integer,Description="Approximate read depth; some reads may have been filtered">
##INFO=<ID=DS,Number=0,Type=Flag,Description="Were any of the samples downsampled?">
##INFO=<ID=ExcessHet,Number=1,Type=Float,Description="Phred-scaled p-value for exact test of excess heterozygosity">
##INFO=<ID=FS,Number=1,Type=Float,Description="Phred-scaled p-value using Fisher's exact test to detect strand bias">
##INFO=<ID=InbreedingCoeff,Number=1,Type=Float,Description="Inbreeding coefficient as estimated from the genotype likelihoods per-sample when compared against the Hardy-Weinberg expectation">
##INFO=<ID=MLEAC,Number=A,Type=Integer,Description="Maximum likelihood expectation (MLE) for the allele counts (not necessarily the same as the AC), for each ALT allele, in the same order as listed">
##INFO=<ID=MLEAF,Number=A,Type=Float,Description="Maximum likelihood expectation (MLE) for the allele frequency (not necessarily the same as the AF), for each ALT allele, in the same order as listed">
##INFO=<ID=MQ,Number=1,Type=Float,Description="RMS Mapping Quality">
##INFO=<ID=MQRankSum,Number=1,Type=Float,Description="Z-score From Wilcoxon rank sum test of Alt vs. Ref read mapping qualities">
##INFO=<ID=QD,Number=1,Type=Float,Description="Variant Confidence/Quality by Depth">
##INFO=<ID=ReadPosRankSum,Number=1,Type=Float,Description="Z-score from Wilcoxon rank sum test of Alt vs. Ref read position bias">
##INFO=<ID=SOR,Number=1,Type=Float,Description="Symmetric Odds Ratio of 2x2 contingency table to detect strand bias">
##contig=<ID=CP011966.3,length=6186993>
##source=HaplotypeCaller
#CHROM	POS	ID	REF	ALT	QUAL	FILTER	INFO	FORMAT	A
CP011966.3	863781	.	T	G	6483.03	.	AC=2;AF=1.00;AN=2;DP=184;ExcessHet=3.0103;FS=0.000;MLEAC=2;MLEAF=1.00;MQ=60.00;QD=24.02;SOR=0.855	GT:AD:DP:GQ:PL	1/1:0,184:184:99:6497,551,0
CP011966.3	1661343	.	C	T	4580.60	.	AC=1;AF=0.500;AN=2;BaseQRankSum=-0.408;DP=150;ExcessHet=3.0103;FS=1.090;MLEAC=1;MLEAF=0.500;MQ=60.00;MQRankSum=0.000;QD=30.54;ReadPosRankSum=0.081;SOR=1.027	GT:AD:DP:GQ:PL	0/1:14,136:150:79:4588,0,79
CP011966.3	2161961	.	A	AG	474.06	.	AC=2;AF=1.00;AN=2;DP=15;ExcessHet=3.0103;FS=0.000;MLEAC=2;MLEAF=1.00;MQ=39.36;QD=33.86;SOR=5.421	GT:AD:DP:GQ:PL	1/1:0,14:14:45:488,45,0
CP011966.3	2163337	.	C	CG	621.06	.	AC=2;AF=1.00;AN=2;DP=18;ExcessHet=3.0103;FS=0.000;MLEAC=2;MLEAF=1.00;MQ=40.35;QD=34.50;SOR=4.407	GT:AD:DP:GQ:PL	1/1:0,18:18:54:635,54,0
CP011966.3	2174219	.	A	C	30.60	.	AC=1;AF=0.500;AN=2;BaseQRankSum=-0.674;DP=4;ExcessHet=3.0103;FS=0.000;MLEAC=1;MLEAF=0.500;MQ=39.51;MQRankSum=0.674;QD=7.65;ReadPosRankSum=-1.383;SOR=2.303	GT:AD:DP:GQ:PL	0/1:2,2:4:38:38,0,55
CP011966.3	2775791	.	C	T	80.60	.	AC=1;AF=0.500;AN=2;BaseQRankSum=-4.897;DP=78;ExcessHet=3.0103;FS=44.769;MLEAC=1;MLEAF=0.500;MQ=59.78;MQRankSum=0.822;QD=1.07;ReadPosRankSum=-0.399;SOR=5.132	GT:AD:DP:GQ:PL	0/1:61,14:75:88:88,0,2225
CP011966.3	2775798	.	A	C	481.60	.	AC=1;AF=0.500;AN=2;BaseQRankSum=-4.129;DP=65;ExcessHet=3.0103;FS=58.847;MLEAC=1;MLEAF=0.500;MQ=59.73;MQRankSum=1.192;QD=7.41;ReadPosRankSum=-2.619;SOR=6.090	GT:AD:DP:GQ:PL	0/1:45,20:65:99:489,0,1661
CP011966.3	2775801	.	A	C	433.60	.	AC=1;AF=0.500;AN=2;BaseQRankSum=-4.381;DP=63;ExcessHet=3.0103;FS=56.886;MLEAC=1;MLEAF=0.500;MQ=59.49;MQRankSum=1.314;QD=6.88;ReadPosRankSum=-3.119;SOR=5.890	GT:AD:DP:GQ:PL	0/1:45,18:63:99:441,0,1666
CP011966.3	2775805	.	G	A	81.60	.	AC=1;AF=0.500;AN=2;BaseQRankSum=-4.327;DP=59;ExcessHet=3.0103;FS=48.352;MLEAC=1;MLEAF=0.500;MQ=59.45;MQRankSum=1.218;QD=1.38;ReadPosRankSum=-3.244;SOR=5.547	GT:AD:DP:GQ:PL	0/1:44,15:59:89:89,0,1790
CP011966.3	2775912	.	T	C	74.60	.	AC=1;AF=0.500;AN=2;BaseQRankSum=-5.475;DP=66;ExcessHet=3.0103;FS=64.528;MLEAC=1;MLEAF=0.500;MQ=59.52;MQRankSum=-0.449;QD=1.24;ReadPosRankSum=-5.521;SOR=4.704	GT:AD:DP:GQ:PL	0/1:39,21:60:82:82,0,1182
CP011966.3	3003805	.	AAC	A	1435.03	.	AC=2;AF=1.00;AN=2;DP=42;ExcessHet=3.0103;FS=0.000;MLEAC=2;MLEAF=1.00;MQ=59.22;QD=28.81;SOR=1.022	GT:AD:DP:GQ:PL	1/1:0,33:33:99:1449,100,0
CP011966.3	3003809	.	AC	A	1433.03	.	AC=2;AF=1.00;AN=2;DP=30;ExcessHet=3.0103;FS=0.000;MLEAC=2;MLEAF=1.00;MQ=59.61;QD=32.63;SOR=1.143	GT:AD:DP:GQ:PL	1/1:0,30:30:99:1447,99,0
CP011966.3	3003815	.	GAC	G	1336.03	.	AC=2;AF=1.00;AN=2;DP=29;ExcessHet=3.0103;FS=0.000;MLEAC=2;MLEAF=1.00;MQ=59.60;QD=30.36;SOR=1.071	GT:AD:DP:GQ:PL	1/1:0,29:29:90:1350,90,0
CP011966.3	3003823	.	TG	T	1246.03	.	AC=2;AF=1.00;AN=2;DP=27;ExcessHet=3.0103;FS=0.000;MLEAC=2;MLEAF=1.00;MQ=59.57;QD=28.13;SOR=1.302	GT:AD:DP:GQ:PL	1/1:0,27:27:84:1260,84,0
CP011966.3	3003825	.	CA	C	1201.03	.	AC=2;AF=1.00;AN=2;DP=25;ExcessHet=3.0103;FS=0.000;MLEAC=2;MLEAF=1.00;MQ=59.53;QD=27.97;SOR=1.358	GT:AD:DP:GQ:PL	1/1:0,25:25:81:1215,81,0
CP011966.3	3003835	.	AG	A	916.03	.	AC=2;AF=1.00;AN=2;DP=23;ExcessHet=3.0103;FS=0.000;MLEAC=2;MLEAF=1.00;MQ=59.49;QD=28.31;SOR=1.230	GT:AD:DP:GQ:PL	1/1:0,21:21:63:930,63,0
CP011966.3	3003843	.	TTC	T	916.03	.	AC=2;AF=1.00;AN=2;DP=20;ExcessHet=3.0103;FS=0.000;MLEAC=2;MLEAF=1.00;MQ=59.42;QD=35.21;SOR=1.402	GT:AD:DP:GQ:PL	1/1:0,20:20:63:930,63,0
CP011966.3	3003855	.	GA	G	380.02	.	AC=2;AF=1.00;AN=2;DP=14;ExcessHet=3.0103;FS=0.000;MLEAC=2;MLEAF=1.00;MQ=59.17;QD=34.55;SOR=1.802	GT:AD:DP:GQ:PL	1/1:0,11:11:34:394,34,0
CP011966.3	3004044	.	T	A	105.60	.	AC=1;AF=0.500;AN=2;BaseQRankSum=-1.243;DP=50;ExcessHet=3.0103;FS=5.756;MLEAC=1;MLEAF=0.500;MQ=51.92;MQRankSum=-2.164;QD=2.16;ReadPosRankSum=-2.506;SOR=1.260	GT:AD:DP:GQ:PL	0/1:40,9:49:99:113,0,1187
CP011966.3	3004110	.	C	T	113.10	.	AC=2;AF=1.00;AN=2;DP=4;ExcessHet=3.0103;FS=0.000;MLEAC=2;MLEAF=1.00;MQ=56.51;QD=28.27;SOR=3.258	GT:AD:DP:GQ:PL	1/1:0,4:4:12:127,12,0
CP011966.3	3007379	.	C	A	107.60	.	AC=1;AF=0.500;AN=2;BaseQRankSum=-2.581;DP=32;ExcessHet=3.0103;FS=1.427;MLEAC=1;MLEAF=0.500;MQ=59.97;MQRankSum=0.891;QD=3.36;ReadPosRankSum=1.862;SOR=0.402	GT:AD:DP:GQ:PL	0/1:19,13:32:99:115,0,471
CP011966.3	3007397	.	C	A	32.60	.	AC=1;AF=0.500;AN=2;BaseQRankSum=-2.872;DP=43;ExcessHet=3.0103;FS=0.000;MLEAC=1;MLEAF=0.500;MQ=59.26;MQRankSum=1.071;QD=0.76;ReadPosRankSum=2.118;SOR=0.566	GT:AD:DP:GQ:PL	0/1:32,11:43:40:40,0,821
CP011966.3	3007463	.	C	A	69.60	.	AC=1;AF=0.500;AN=2;BaseQRankSum=-3.636;DP=33;ExcessHet=3.0103;FS=25.527;MLEAC=1;MLEAF=0.500;MQ=58.12;MQRankSum=-1.032;QD=2.18;ReadPosRankSum=-0.615;SOR=3.753	GT:AD:DP:GQ:PL	0/1:19,13:32:77:77,0,503
CP011966.3	3008654	.	T	G	60.60	.	AC=1;AF=0.500;AN=2;BaseQRankSum=-3.312;DP=27;ExcessHet=3.0103;FS=27.831;MLEAC=1;MLEAF=0.500;MQ=58.70;MQRankSum=-2.103;QD=2.33;ReadPosRankSum=-1.593;SOR=4.397	GT:AD:DP:GQ:PL	0/1:18,8:26:68:68,0,557
CP011966.3	3025696	.	C	A	81.60	.	AC=1;AF=0.500;AN=2;BaseQRankSum=-1.478;DP=21;ExcessHet=3.0103;FS=14.548;MLEAC=1;MLEAF=0.500;MQ=58.20;MQRankSum=-0.729;QD=3.89;ReadPosRankSum=-0.207;SOR=3.595	GT:AD:DP:GQ:PL	0/1:16,5:21:89:89,0,454
CP011966.3	5443138	.	C	T	6036.03	.	AC=2;AF=1.00;AN=2;DP=168;ExcessHet=3.0103;FS=0.000;MLEAC=2;MLEAF=1.00;MQ=60.00;QD=35.18;SOR=1.017	GT:AD:DP:GQ:PL	1/1:0,168:168:99:6050,505,0
CP011966.3	5690878	.	C	A	33.60	.	AC=1;AF=0.500;AN=2;BaseQRankSum=-3.193;DP=101;ExcessHet=3.0103;FS=45.941;MLEAC=1;MLEAF=0.500;MQ=59.04;MQRankSum=-0.447;QD=0.35;ReadPosRankSum=0.665;SOR=4.611	GT:AD:DP:GQ:PL	0/1:77,20:97:41:41,0,1828
