# Supplementary material for: Phenotypic and Genomic Analysis of Clostridium beijerinckii NRRL B-598 Mutants With Increased Butanol Tolerance
Source: Front Bioeng Biotechnol. 2020 Nov 5;8:598392. doi: 10.3389/fbioe.2020.598392 (PMC7674653; doi:10.3389/fbioe.2020.598392)
Supplement: Supplementary file 2 [file Data_Sheet_2.zip › Supplementary Files 4/unfiltered/B.vcf]

##fileformat=VCFv4.2
##FILTER=<ID=LowQual,Description="Low quality">
##FORMAT=<ID=AD,Number=R,Type=Integer,Description="Allelic depths for the ref and alt alleles in the order listed">
##FORMAT=<ID=DP,Number=1,Type=Integer,Description="Approximate read depth (reads with MQ=255 or with bad mates are filtered)">
##FORMAT=<ID=GQ,Number=1,Type=Integer,Description="Genotype Quality">
##FORMAT=<ID=GT,Number=1,Type=String,Description="Genotype">
##FORMAT=<ID=PL,Number=G,Type=Integer,Description="Normalized, Phred-scaled likelihoods for genotypes as defined in the VCF specification">
##GATKCommandLine=<ID=HaplotypeCaller,CommandLine="HaplotypeCaller  --output vcf_bwa_gatk/B.vcf --input mapped_bwa_filtered_RG/B_RG.bam --reference /home/user_pool_1/sedlar2/C_bei/mutants/ref_gatk/CP011966.3.fasta  --use-new-qual-calculator true --annotate-with-num-discovered-alleles false --heterozygosity 0.001 --indel-heterozygosity 1.25E-4 --heterozygosity-stdev 0.01 --standard-min-confidence-threshold-for-calling 30.0 --max-alternate-alleles 6 --max-genotype-count 1024 --sample-ploidy 2 --num-reference-samples-if-no-call 0 --contamination-fraction-to-filter 0.0 --output-mode EMIT_VARIANTS_ONLY --all-site-pls false --gvcf-gq-bands 1 --gvcf-gq-bands 2 --gvcf-gq-bands 3 --gvcf-gq-bands 4 --gvcf-gq-bands 5 --gvcf-gq-bands 6 --gvcf-gq-bands 7 --gvcf-gq-bands 8 --gvcf-gq-bands 9 --gvcf-gq-bands 10 --gvcf-gq-bands 11 --gvcf-gq-bands 12 --gvcf-gq-bands 13 --gvcf-gq-bands 14 --gvcf-gq-bands 15 --gvcf-gq-bands 16 --gvcf-gq-bands 17 --gvcf-gq-bands 18 --gvcf-gq-bands 19 --gvcf-gq-bands 20 --gvcf-gq-bands 21 --gvcf-gq-bands 22 --gvcf-gq-bands 23 --gvcf-gq-bands 24 --gvcf-gq-bands 25 --gvcf-gq-bands 26 --gvcf-gq-bands 27 --gvcf-gq-bands 28 --gvcf-gq-bands 29 --gvcf-gq-bands 30 --gvcf-gq-bands 31 --gvcf-gq-bands 32 --gvcf-gq-bands 33 --gvcf-gq-bands 34 --gvcf-gq-bands 35 --gvcf-gq-bands 36 --gvcf-gq-bands 37 --gvcf-gq-bands 38 --gvcf-gq-bands 39 --gvcf-gq-bands 40 --gvcf-gq-bands 41 --gvcf-gq-bands 42 --gvcf-gq-bands 43 --gvcf-gq-bands 44 --gvcf-gq-bands 45 --gvcf-gq-bands 46 --gvcf-gq-bands 47 --gvcf-gq-bands 48 --gvcf-gq-bands 49 --gvcf-gq-bands 50 --gvcf-gq-bands 51 --gvcf-gq-bands 52 --gvcf-gq-bands 53 --gvcf-gq-bands 54 --gvcf-gq-bands 55 --gvcf-gq-bands 56 --gvcf-gq-bands 57 --gvcf-gq-bands 58 --gvcf-gq-bands 59 --gvcf-gq-bands 60 --gvcf-gq-bands 70 --gvcf-gq-bands 80 --gvcf-gq-bands 90 --gvcf-gq-bands 99 --floor-blocks false --indel-size-to-eliminate-in-ref-model 10 --disable-optimizations false --just-determine-active-regions false --dont-genotype false --do-not-run-physical-phasing false --use-filtered-reads-for-annotations false --correct-overlapping-quality false --adaptive-pruning false --do-not-recover-dangling-branches false --recover-dangling-heads false --dont-trim-active-regions false --max-extension 25 --padding-around-indels 150 --padding-around-snps 20 --kmer-size 10 --kmer-size 25 --dont-increase-kmer-sizes-for-cycles false --allow-non-unique-kmers-in-ref false --num-pruning-samples 1 --min-dangling-branch-length 4 --recover-all-dangling-branches false --max-num-haplotypes-in-population 128 --min-pruning 2 --adaptive-pruning-initial-error-rate 0.001 --pruning-lod-threshold 2.302585092994046 --max-unpruned-variants 100 --linked-de-bruijn-graph false --debug-assembly false --debug-graph-transformations false --capture-assembly-failure-bam false --error-correct-reads false --kmer-length-for-read-error-correction 25 --min-observations-for-kmer-to-be-solid 20 --likelihood-calculation-engine PairHMM --base-quality-score-threshold 18 --pair-hmm-gap-continuation-penalty 10 --pair-hmm-implementation FASTEST_AVAILABLE --pcr-indel-model CONSERVATIVE --phred-scaled-global-read-mismapping-rate 45 --native-pair-hmm-threads 4 --native-pair-hmm-use-double-precision false --bam-writer-type CALLED_HAPLOTYPES --dont-use-soft-clipped-bases false --min-base-quality-score 10 --smith-waterman JAVA --emit-ref-confidence NONE --max-mnp-distance 0 --force-call-filtered-alleles false --min-assembly-region-size 50 --max-assembly-region-size 300 --assembly-region-padding 100 --max-reads-per-alignment-start 50 --active-probability-threshold 0.002 --max-prob-propagation-distance 50 --force-active false --interval-set-rule UNION --interval-padding 0 --interval-exclusion-padding 0 --interval-merging-rule ALL --read-validation-stringency SILENT --seconds-between-progress-updates 10.0 --disable-sequence-dictionary-validation false --create-output-bam-index true --create-output-bam-md5 false --create-output-variant-index true --create-output-variant-md5 false --lenient false --add-output-sam-program-record true --add-output-vcf-command-line true --cloud-prefetch-buffer 40 --cloud-index-prefetch-buffer -1 --disable-bam-index-caching false --sites-only-vcf-output false --help false --version false --showHidden false --verbosity INFO --QUIET false --use-jdk-deflater false --use-jdk-inflater false --gcs-max-retries 20 --gcs-project-for-requester-pays  --disable-tool-default-read-filters false --minimum-mapping-quality 20 --disable-tool-default-annotations false --enable-all-annotations false --allow-old-rms-mapping-quality-annotation-data false",Version="4.1.4.1",Date="January 28, 2020 at 10:21:08 PM CET">
##INFO=<ID=AC,Number=A,Type=Integer,Description="Allele count in genotypes, for each ALT allele, in the same order as listed">
##INFO=<ID=AF,Number=A,Type=Float,Description="Allele Frequency, for each ALT allele, in the same order as listed">
##INFO=<ID=AN,Number=1,Type=Integer,Description="Total number of alleles in called genotypes">
##INFO=<ID=BaseQRankSum,Number=1,Type=Float,Description="Z-score from Wilcoxon rank sum test of Alt Vs. Ref base qualities">
##INFO=<ID=DP,Number=1,Type=Integer,Description="Approximate read depth; some reads may have been filtered">
##INFO=<ID=DS,Number=0,Type=Flag,Description="Were any of the samples downsampled?">
##INFO=<ID=ExcessHet,Number=1,Type=Float,Description="Phred-scaled p-value for exact test of excess heterozygosity">
##INFO=<ID=FS,Number=1,Type=Float,Description="Phred-scaled p-value using Fisher's exact test to detect strand bias">
##INFO=<ID=InbreedingCoeff,Number=1,Type=Float,Description="Inbreeding coefficient as estimated from the genotype likelihoods per-sample when compared against the Hardy-Weinberg expectation">
##INFO=<ID=MLEAC,Number=A,Type=Integer,Description="Maximum likelihood expectation (MLE) for the allele counts (not necessarily the same as the AC), for each ALT allele, in the same order as listed">
##INFO=<ID=MLEAF,Number=A,Type=Float,Description="Maximum likelihood expectation (MLE) for the allele frequency (not necessarily the same as the AF), for each ALT allele, in the same order as listed">
##INFO=<ID=MQ,Number=1,Type=Float,Description="RMS Mapping Quality">
##INFO=<ID=MQRankSum,Number=1,Type=Float,Description="Z-score From Wilcoxon rank sum test of Alt vs. Ref read mapping qualities">
##INFO=<ID=QD,Number=1,Type=Float,Description="Variant Confidence/Quality by Depth">
##INFO=<ID=ReadPosRankSum,Number=1,Type=Float,Description="Z-score from Wilcoxon rank sum test of Alt vs. Ref read position bias">
##INFO=<ID=SOR,Number=1,Type=Float,Description="Symmetric Odds Ratio of 2x2 contingency table to detect strand bias">
##contig=<ID=CP011966.3,length=6186993>
##source=HaplotypeCaller
#CHROM	POS	ID	REF	ALT	QUAL	FILTER	INFO	FORMAT	B
CP011966.3	121287	.	G	A	52.60	.	AC=1;AF=0.500;AN=2;BaseQRankSum=-0.859;DP=154;ExcessHet=3.0103;FS=2.186;MLEAC=1;MLEAF=0.500;MQ=54.94;MQRankSum=1.517;QD=0.35;ReadPosRankSum=-2.119;SOR=1.003	GT:AD:DP:GQ:PL	0/1:134,18:152:60:60,0,3942
CP011966.3	349218	.	T	C	389.60	.	AC=1;AF=0.500;AN=2;BaseQRankSum=0.444;DP=242;ExcessHet=3.0103;FS=0.748;MLEAC=1;MLEAF=0.500;MQ=60.00;MQRankSum=0.000;QD=1.61;ReadPosRankSum=-6.308;SOR=0.815	GT:AD:DP:GQ:PL	0/1:214,28:242:99:397,0,8846
CP011966.3	349221	.	A	G	270.60	.	AC=1;AF=0.500;AN=2;BaseQRankSum=-0.301;DP=227;ExcessHet=3.0103;FS=8.898;MLEAC=1;MLEAF=0.500;MQ=60.00;MQRankSum=0.000;QD=1.19;ReadPosRankSum=-4.656;SOR=1.727	GT:AD:DP:GQ:PL	0/1:210,17:227:99:278,0,8768
CP011966.3	863781	.	T	G	5891.03	.	AC=2;AF=1.00;AN=2;BaseQRankSum=1.048;DP=198;ExcessHet=3.0103;FS=2.192;MLEAC=2;MLEAF=1.00;MQ=60.00;MQRankSum=0.000;QD=29.75;ReadPosRankSum=-0.960;SOR=0.423	GT:AD:DP:GQ:PL	1/1:16,182:198:69:5905,69,0
CP011966.3	1190011	.	G	T	2238.60	.	AC=1;AF=0.500;AN=2;BaseQRankSum=2.580;DP=179;ExcessHet=3.0103;FS=0.000;MLEAC=1;MLEAF=0.500;MQ=60.00;MQRankSum=0.000;QD=12.51;ReadPosRankSum=-0.066;SOR=0.661	GT:AD:DP:GQ:PL	0/1:105,74:179:99:2246,0,3080
CP011966.3	1323192	.	G	T	1346.60	.	AC=1;AF=0.500;AN=2;BaseQRankSum=3.096;DP=179;ExcessHet=3.0103;FS=2.957;MLEAC=1;MLEAF=0.500;MQ=60.00;MQRankSum=0.000;QD=7.52;ReadPosRankSum=0.100;SOR=0.632	GT:AD:DP:GQ:PL	0/1:129,50:179:99:1354,0,3985
CP011966.3	1822614	.	C	T	1248.60	.	AC=1;AF=0.500;AN=2;BaseQRankSum=-0.733;DP=176;ExcessHet=3.0103;FS=2.084;MLEAC=1;MLEAF=0.500;MQ=60.00;MQRankSum=0.000;QD=7.09;ReadPosRankSum=-1.411;SOR=0.897	GT:AD:DP:GQ:PL	0/1:125,51:176:99:1256,0,4040
CP011966.3	1922957	.	G	T	1013.60	.	AC=1;AF=0.500;AN=2;BaseQRankSum=-0.155;DP=146;ExcessHet=3.0103;FS=7.075;MLEAC=1;MLEAF=0.500;MQ=60.00;MQRankSum=0.000;QD=6.94;ReadPosRankSum=-1.716;SOR=0.593	GT:AD:DP:GQ:PL	0/1:105,41:146:99:1021,0,3399
CP011966.3	2052101	.	G	T	880.60	.	AC=1;AF=0.500;AN=2;BaseQRankSum=-1.457;DP=116;ExcessHet=3.0103;FS=4.973;MLEAC=1;MLEAF=0.500;MQ=60.00;MQRankSum=0.000;QD=7.59;ReadPosRankSum=0.364;SOR=0.458	GT:AD:DP:GQ:PL	0/1:79,37:116:99:888,0,2482
CP011966.3	2161961	.	A	AG	313.48	.	AC=2;AF=1.00;AN=2;BaseQRankSum=-0.404;DP=11;ExcessHet=3.0103;FS=10.414;MLEAC=1;MLEAF=0.500;MQ=36.62;MQRankSum=1.496;QD=28.50;ReadPosRankSum=0.475;SOR=4.798	GT:AD:DP:GQ:PL	1/1:1,10:11:3:323,3,0
CP011966.3	2163337	.	C	CG	912.06	.	AC=2;AF=1.00;AN=2;DP=31;ExcessHet=3.0103;FS=0.000;MLEAC=2;MLEAF=1.00;MQ=38.45;QD=34.99;SOR=4.255	GT:AD:DP:GQ:PL	1/1:0,26:26:78:926,78,0
CP011966.3	2207690	.	C	CT	73.84	.	AC=2;AF=1.00;AN=2;DP=5;ExcessHet=3.0103;FS=0.000;MLEAC=1;MLEAF=0.500;MQ=26.53;QD=24.61;SOR=1.179	GT:AD:DP:GQ:PL	1/1:0,3:3:9:87,9,0
CP011966.3	2775801	.	A	C	33.60	.	AC=1;AF=0.500;AN=2;BaseQRankSum=-2.594;DP=54;ExcessHet=3.0103;FS=21.639;MLEAC=1;MLEAF=0.500;MQ=59.24;MQRankSum=-0.818;QD=0.62;ReadPosRankSum=-1.354;SOR=3.901	GT:AD:DP:GQ:PL	0/1:48,6:54:41:41,0,1822
CP011966.3	2919727	.	T	A	319.60	.	AC=1;AF=0.500;AN=2;BaseQRankSum=-1.004;DP=155;ExcessHet=3.0103;FS=4.242;MLEAC=1;MLEAF=0.500;MQ=60.00;MQRankSum=0.000;QD=2.06;ReadPosRankSum=-0.264;SOR=0.859	GT:AD:DP:GQ:PL	0/1:132,23:155:99:327,0,4258
CP011966.3	3003805	.	AAC	A	2182.03	.	AC=2;AF=1.00;AN=2;DP=57;ExcessHet=3.0103;FS=0.000;MLEAC=2;MLEAF=1.00;MQ=59.12;QD=31.84;SOR=1.270	GT:AD:DP:GQ:PL	1/1:0,50:50:99:2196,151,0
CP011966.3	3003809	.	AC	A	2180.03	.	AC=2;AF=1.00;AN=2;DP=46;ExcessHet=3.0103;FS=0.000;MLEAC=2;MLEAF=1.00;MQ=59.36;QD=26.81;SOR=1.464	GT:AD:DP:GQ:PL	1/1:0,46:46:99:2194,150,0
CP011966.3	3003815	.	GAC	G	2056.03	.	AC=2;AF=1.00;AN=2;DP=45;ExcessHet=3.0103;FS=0.000;MLEAC=2;MLEAF=1.00;MQ=59.35;QD=29.14;SOR=1.414	GT:AD:DP:GQ:PL	1/1:0,45:45:99:2070,138,0
CP011966.3	3003823	.	TG	T	1831.03	.	AC=2;AF=1.00;AN=2;DP=38;ExcessHet=3.0103;FS=0.000;MLEAC=2;MLEAF=1.00;MQ=59.23;QD=28.15;SOR=1.040	GT:AD:DP:GQ:PL	1/1:0,38:38:99:1845,123,0
CP011966.3	3003825	.	CA	C	1696.03	.	AC=2;AF=1.00;AN=2;DP=37;ExcessHet=3.0103;FS=0.000;MLEAC=2;MLEAF=1.00;MQ=59.21;QD=34.78;SOR=0.984	GT:AD:DP:GQ:PL	1/1:0,37:37:99:1710,114,0
CP011966.3	3003835	.	AG	A	1240.03	.	AC=2;AF=1.00;AN=2;DP=32;ExcessHet=3.0103;FS=0.000;MLEAC=2;MLEAF=1.00;MQ=59.08;QD=33.51;SOR=1.255	GT:AD:DP:GQ:PL	1/1:0,29:29:87:1254,87,0
CP011966.3	3003843	.	TTC	T	1134.03	.	AC=2;AF=1.00;AN=2;DP=23;ExcessHet=3.0103;FS=0.000;MLEAC=2;MLEAF=1.00;MQ=58.72;QD=31.11;SOR=0.963	GT:AD:DP:GQ:PL	1/1:0,23:23:78:1148,78,0
CP011966.3	3003855	.	GA	G	485.03	.	AC=2;AF=1.00;AN=2;DP=15;ExcessHet=3.0103;FS=0.000;MLEAC=2;MLEAF=1.00;MQ=58.02;QD=34.64;SOR=0.976	GT:AD:DP:GQ:PL	1/1:0,14:14:42:499,42,0
CP011966.3	3006047	.	T	A	30.60	.	AC=1;AF=0.500;AN=2;BaseQRankSum=-2.067;DP=43;ExcessHet=3.0103;FS=4.467;MLEAC=1;MLEAF=0.500;MQ=58.31;MQRankSum=-0.835;QD=1.13;ReadPosRankSum=-0.321;SOR=1.160	GT:AD:DP:GQ:PL	0/1:21,6:27:38:38,0,513
CP011966.3	3006134	.	C	A	106.60	.	AC=1;AF=0.500;AN=2;BaseQRankSum=-3.661;DP=53;ExcessHet=3.0103;FS=5.073;MLEAC=1;MLEAF=0.500;MQ=58.30;MQRankSum=-0.879;QD=2.60;ReadPosRankSum=-2.085;SOR=1.388	GT:AD:DP:GQ:PL	0/1:29,12:41:99:114,0,683
CP011966.3	3025522	.	C	A	61.60	.	AC=1;AF=0.500;AN=2;BaseQRankSum=-3.691;DP=58;ExcessHet=3.0103;FS=28.498;MLEAC=1;MLEAF=0.500;MQ=58.64;MQRankSum=-1.621;QD=1.08;ReadPosRankSum=-2.853;SOR=4.976	GT:AD:DP:GQ:PL	0/1:46,11:57:69:69,0,1161
CP011966.3	3394324	.	C	T	692.60	.	AC=1;AF=0.500;AN=2;BaseQRankSum=0.009;DP=56;ExcessHet=3.0103;FS=0.000;MLEAC=1;MLEAF=0.500;MQ=48.05;MQRankSum=1.639;QD=12.37;ReadPosRankSum=-1.402;SOR=0.813	GT:AD:DP:GQ:PL	0/1:31,25:56:99:700,0,903
CP011966.3	3776928	.	C	A	88.60	.	AC=1;AF=0.500;AN=2;BaseQRankSum=-1.078;DP=167;ExcessHet=3.0103;FS=0.000;MLEAC=1;MLEAF=0.500;MQ=60.00;MQRankSum=0.000;QD=0.53;ReadPosRankSum=-0.684;SOR=0.749	GT:AD:DP:GQ:PL	0/1:149,18:167:96:96,0,4756
CP011966.3	3917824	.	T	A	31.60	.	AC=1;AF=0.500;AN=2;BaseQRankSum=-2.077;DP=116;ExcessHet=3.0103;FS=2.674;MLEAC=1;MLEAF=0.500;MQ=59.68;MQRankSum=-1.930;QD=0.28;ReadPosRankSum=-3.047;SOR=0.688	GT:AD:DP:GQ:PL	0/1:102,11:113:39:39,0,4086
CP011966.3	4087693	.	C	A	614.06	.	AC=1,1;AF=0.500;AN=2;BaseQRankSum=-0.452;DP=117;ExcessHet=3.0103;FS=4.508;MLEAC=1,1;MLEAF=0.500,0.500;MQ=60.00;MQRankSum=0.000;QD=7.87;ReadPosRankSum=-2.315;SOR=0.877	GT:AD:DP:GQ:PL	0/1:12,44:78:99:631,166,1121
CP011966.3	4959989	.	G	T	94.60	.	AC=1;AF=0.500;AN=2;BaseQRankSum=-5.775;DP=165;ExcessHet=3.0103;FS=82.359;MLEAC=1;MLEAF=0.500;MQ=60.00;MQRankSum=0.000;QD=0.58;ReadPosRankSum=-3.620;SOR=6.803	GT:AD:DP:GQ:PL	0/1:135,29:164:99:102,0,3602
CP011966.3	5150164	.	G	T	56.60	.	AC=1;AF=0.500;AN=2;BaseQRankSum=-0.585;DP=19;ExcessHet=3.0103;FS=0.000;MLEAC=1;MLEAF=0.500;MQ=38.04;MQRankSum=1.167;QD=2.98;ReadPosRankSum=0.648;SOR=0.148	GT:AD:DP:GQ:PL	0/1:14,5:19:64:64,0,429
CP011966.3	5150208	.	T	A	50.60	.	AC=1;AF=0.500;AN=2;BaseQRankSum=-2.373;DP=22;ExcessHet=3.0103;FS=0.000;MLEAC=1;MLEAF=0.500;MQ=37.57;MQRankSum=1.493;QD=2.53;ReadPosRankSum=-1.091;SOR=0.132	GT:AD:DP:GQ:PL	0/1:15,5:20:58:58,0,346
CP011966.3	5173544	.	A	AT	1554.64	.	AC=1;AF=0.500;AN=2;BaseQRankSum=-0.424;DP=145;ExcessHet=3.0103;FS=4.120;MLEAC=1;MLEAF=0.500;MQ=60.00;MQRankSum=0.000;QD=11.18;ReadPosRankSum=0.443;SOR=1.061	GT:AD:DP:GQ:PL	0/1:74,65:139:99:1562,0,1842
CP011966.3	5443138	.	C	T	6807.61	.	AC=1;AF=0.500;AN=2;BaseQRankSum=1.872;DP=231;ExcessHet=3.0103;FS=9.384;MLEAC=1;MLEAF=0.500;MQ=60.00;MQRankSum=0.000;QD=29.47;ReadPosRankSum=0.084;SOR=0.647	GT:AD:DP:GQ:PL	0/1:22,209:231:19:6815,0,19
