# Supplementary material for: Phenotypic and Genomic Analysis of Clostridium beijerinckii NRRL B-598 Mutants With Increased Butanol Tolerance
Source: Front Bioeng Biotechnol. 2020 Nov 5;8:598392. doi: 10.3389/fbioe.2020.598392 (PMC7674653; doi:10.3389/fbioe.2020.598392)
Supplement: Supplementary file 2 [file Data_Sheet_2.zip › Supplementary Files 4/unfiltered/B33.vcf]

##fileformat=VCFv4.2
##FILTER=<ID=LowQual,Description="Low quality">
##FORMAT=<ID=AD,Number=R,Type=Integer,Description="Allelic depths for the ref and alt alleles in the order listed">
##FORMAT=<ID=DP,Number=1,Type=Integer,Description="Approximate read depth (reads with MQ=255 or with bad mates are filtered)">
##FORMAT=<ID=GQ,Number=1,Type=Integer,Description="Genotype Quality">
##FORMAT=<ID=GT,Number=1,Type=String,Description="Genotype">
##FORMAT=<ID=PL,Number=G,Type=Integer,Description="Normalized, Phred-scaled likelihoods for genotypes as defined in the VCF specification">
##GATKCommandLine=<ID=HaplotypeCaller,CommandLine="HaplotypeCaller  --output vcf_bwa_gatk/B33.vcf --input mapped_bwa_filtered_RG/B33_RG.bam --reference /home/user_pool_1/sedlar2/C_bei/mutants/ref_gatk/CP011966.3.fasta  --use-new-qual-calculator true --annotate-with-num-discovered-alleles false --heterozygosity 0.001 --indel-heterozygosity 1.25E-4 --heterozygosity-stdev 0.01 --standard-min-confidence-threshold-for-calling 30.0 --max-alternate-alleles 6 --max-genotype-count 1024 --sample-ploidy 2 --num-reference-samples-if-no-call 0 --contamination-fraction-to-filter 0.0 --output-mode EMIT_VARIANTS_ONLY --all-site-pls false --gvcf-gq-bands 1 --gvcf-gq-bands 2 --gvcf-gq-bands 3 --gvcf-gq-bands 4 --gvcf-gq-bands 5 --gvcf-gq-bands 6 --gvcf-gq-bands 7 --gvcf-gq-bands 8 --gvcf-gq-bands 9 --gvcf-gq-bands 10 --gvcf-gq-bands 11 --gvcf-gq-bands 12 --gvcf-gq-bands 13 --gvcf-gq-bands 14 --gvcf-gq-bands 15 --gvcf-gq-bands 16 --gvcf-gq-bands 17 --gvcf-gq-bands 18 --gvcf-gq-bands 19 --gvcf-gq-bands 20 --gvcf-gq-bands 21 --gvcf-gq-bands 22 --gvcf-gq-bands 23 --gvcf-gq-bands 24 --gvcf-gq-bands 25 --gvcf-gq-bands 26 --gvcf-gq-bands 27 --gvcf-gq-bands 28 --gvcf-gq-bands 29 --gvcf-gq-bands 30 --gvcf-gq-bands 31 --gvcf-gq-bands 32 --gvcf-gq-bands 33 --gvcf-gq-bands 34 --gvcf-gq-bands 35 --gvcf-gq-bands 36 --gvcf-gq-bands 37 --gvcf-gq-bands 38 --gvcf-gq-bands 39 --gvcf-gq-bands 40 --gvcf-gq-bands 41 --gvcf-gq-bands 42 --gvcf-gq-bands 43 --gvcf-gq-bands 44 --gvcf-gq-bands 45 --gvcf-gq-bands 46 --gvcf-gq-bands 47 --gvcf-gq-bands 48 --gvcf-gq-bands 49 --gvcf-gq-bands 50 --gvcf-gq-bands 51 --gvcf-gq-bands 52 --gvcf-gq-bands 53 --gvcf-gq-bands 54 --gvcf-gq-bands 55 --gvcf-gq-bands 56 --gvcf-gq-bands 57 --gvcf-gq-bands 58 --gvcf-gq-bands 59 --gvcf-gq-bands 60 --gvcf-gq-bands 70 --gvcf-gq-bands 80 --gvcf-gq-bands 90 --gvcf-gq-bands 99 --floor-blocks false --indel-size-to-eliminate-in-ref-model 10 --disable-optimizations false --just-determine-active-regions false --dont-genotype false --do-not-run-physical-phasing false --use-filtered-reads-for-annotations false --correct-overlapping-quality false --adaptive-pruning false --do-not-recover-dangling-branches false --recover-dangling-heads false --dont-trim-active-regions false --max-extension 25 --padding-around-indels 150 --padding-around-snps 20 --kmer-size 10 --kmer-size 25 --dont-increase-kmer-sizes-for-cycles false --allow-non-unique-kmers-in-ref false --num-pruning-samples 1 --min-dangling-branch-length 4 --recover-all-dangling-branches false --max-num-haplotypes-in-population 128 --min-pruning 2 --adaptive-pruning-initial-error-rate 0.001 --pruning-lod-threshold 2.302585092994046 --max-unpruned-variants 100 --linked-de-bruijn-graph false --debug-assembly false --debug-graph-transformations false --capture-assembly-failure-bam false --error-correct-reads false --kmer-length-for-read-error-correction 25 --min-observations-for-kmer-to-be-solid 20 --likelihood-calculation-engine PairHMM --base-quality-score-threshold 18 --pair-hmm-gap-continuation-penalty 10 --pair-hmm-implementation FASTEST_AVAILABLE --pcr-indel-model CONSERVATIVE --phred-scaled-global-read-mismapping-rate 45 --native-pair-hmm-threads 4 --native-pair-hmm-use-double-precision false --bam-writer-type CALLED_HAPLOTYPES --dont-use-soft-clipped-bases false --min-base-quality-score 10 --smith-waterman JAVA --emit-ref-confidence NONE --max-mnp-distance 0 --force-call-filtered-alleles false --min-assembly-region-size 50 --max-assembly-region-size 300 --assembly-region-padding 100 --max-reads-per-alignment-start 50 --active-probability-threshold 0.002 --max-prob-propagation-distance 50 --force-active false --interval-set-rule UNION --interval-padding 0 --interval-exclusion-padding 0 --interval-merging-rule ALL --read-validation-stringency SILENT --seconds-between-progress-updates 10.0 --disable-sequence-dictionary-validation false --create-output-bam-index true --create-output-bam-md5 false --create-output-variant-index true --create-output-variant-md5 false --lenient false --add-output-sam-program-record true --add-output-vcf-command-line true --cloud-prefetch-buffer 40 --cloud-index-prefetch-buffer -1 --disable-bam-index-caching false --sites-only-vcf-output false --help false --version false --showHidden false --verbosity INFO --QUIET false --use-jdk-deflater false --use-jdk-inflater false --gcs-max-retries 20 --gcs-project-for-requester-pays  --disable-tool-default-read-filters false --minimum-mapping-quality 20 --disable-tool-default-annotations false --enable-all-annotations false --allow-old-rms-mapping-quality-annotation-data false",Version="4.1.4.1",Date="January 28, 2020 at 10:24:39 PM CET">
##INFO=<ID=AC,Number=A,Type=Integer,Description="Allele count in genotypes, for each ALT allele, in the same order as listed">
##INFO=<ID=AF,Number=A,Type=Float,Description="Allele Frequency, for each ALT allele, in the same order as listed">
##INFO=<ID=AN,Number=1,Type=Integer,Description="Total number of alleles in called genotypes">
##INFO=<ID=BaseQRankSum,Number=1,Type=Float,Description="Z-score from Wilcoxon rank sum test of Alt Vs. Ref base qualities">
##INFO=<ID=DP,Number=1,Type=Integer,Description="Approximate read depth; some reads may have been filtered">
##INFO=<ID=DS,Number=0,Type=Flag,Description="Were any of the samples downsampled?">
##INFO=<ID=ExcessHet,Number=1,Type=Float,Description="Phred-scaled p-value for exact test of excess heterozygosity">
##INFO=<ID=FS,Number=1,Type=Float,Description="Phred-scaled p-value using Fisher's exact test to detect strand bias">
##INFO=<ID=InbreedingCoeff,Number=1,Type=Float,Description="Inbreeding coefficient as estimated from the genotype likelihoods per-sample when compared against the Hardy-Weinberg expectation">
##INFO=<ID=MLEAC,Number=A,Type=Integer,Description="Maximum likelihood expectation (MLE) for the allele counts (not necessarily the same as the AC), for each ALT allele, in the same order as listed">
##INFO=<ID=MLEAF,Number=A,Type=Float,Description="Maximum likelihood expectation (MLE) for the allele frequency (not necessarily the same as the AF), for each ALT allele, in the same order as listed">
##INFO=<ID=MQ,Number=1,Type=Float,Description="RMS Mapping Quality">
##INFO=<ID=MQRankSum,Number=1,Type=Float,Description="Z-score From Wilcoxon rank sum test of Alt vs. Ref read mapping qualities">
##INFO=<ID=QD,Number=1,Type=Float,Description="Variant Confidence/Quality by Depth">
##INFO=<ID=ReadPosRankSum,Number=1,Type=Float,Description="Z-score from Wilcoxon rank sum test of Alt vs. Ref read position bias">
##INFO=<ID=SOR,Number=1,Type=Float,Description="Symmetric Odds Ratio of 2x2 contingency table to detect strand bias">
##contig=<ID=CP011966.3,length=6186993>
##source=HaplotypeCaller
#CHROM	POS	ID	REF	ALT	QUAL	FILTER	INFO	FORMAT	B33
CP011966.3	81253	.	G	A	2130.60	.	AC=1;AF=0.500;AN=2;BaseQRankSum=2.439;DP=135;ExcessHet=3.0103;FS=0.636;MLEAC=1;MLEAF=0.500;MQ=60.00;MQRankSum=0.000;QD=15.78;ReadPosRankSum=-0.458;SOR=0.776	GT:AD:DP:GQ:PL	0/1:66,69:135:99:2138,0,1850
CP011966.3	121287	.	G	A	35.60	.	AC=1;AF=0.500;AN=2;BaseQRankSum=0.867;DP=93;ExcessHet=3.0103;FS=8.041;MLEAC=1;MLEAF=0.500;MQ=55.71;MQRankSum=1.119;QD=0.38;ReadPosRankSum=-0.735;SOR=2.093	GT:AD:DP:GQ:PL	0/1:84,9:93:43:43,0,2450
CP011966.3	190703	.	G	A	108.60	.	AC=1;AF=0.500;AN=2;BaseQRankSum=-1.183;DP=129;ExcessHet=3.0103;FS=0.000;MLEAC=1;MLEAF=0.500;MQ=60.00;MQRankSum=0.000;QD=0.84;ReadPosRankSum=-0.184;SOR=0.780	GT:AD:DP:GQ:PL	0/1:114,15:129:99:116,0,3822
CP011966.3	1115679	.	G	C	2835.60	.	AC=1;AF=0.500;AN=2;BaseQRankSum=0.224;DP=127;ExcessHet=3.0103;FS=7.517;MLEAC=1;MLEAF=0.500;MQ=60.00;MQRankSum=0.000;QD=22.33;ReadPosRankSum=-0.219;SOR=1.148	GT:AD:DP:GQ:PL	0/1:38,89:127:99:2843,0,983
CP011966.3	1457462	.	G	A	2220.60	.	AC=1;AF=0.500;AN=2;BaseQRankSum=-1.167;DP=114;ExcessHet=3.0103;FS=3.547;MLEAC=1;MLEAF=0.500;MQ=60.00;MQRankSum=0.000;QD=19.48;ReadPosRankSum=0.615;SOR=1.025	GT:AD:DP:GQ:PL	0/1:45,69:114:99:2228,0,1340
CP011966.3	1664292	.	C	T	120.60	.	AC=1;AF=0.500;AN=2;BaseQRankSum=-2.519;DP=75;ExcessHet=3.0103;FS=1.235;MLEAC=1;MLEAF=0.500;MQ=60.00;MQRankSum=0.000;QD=1.61;ReadPosRankSum=0.853;SOR=0.969	GT:AD:DP:GQ:PL	0/1:63,12:75:99:128,0,2007
CP011966.3	1913236	.	G	A	1404.60	.	AC=1;AF=0.500;AN=2;BaseQRankSum=0.831;DP=83;ExcessHet=3.0103;FS=7.233;MLEAC=1;MLEAF=0.500;MQ=60.00;MQRankSum=0.000;QD=16.92;ReadPosRankSum=0.187;SOR=1.432	GT:AD:DP:GQ:PL	0/1:39,44:83:99:1412,0,1182
CP011966.3	2161961	.	A	AG	214.02	.	AC=2;AF=1.00;AN=2;DP=8;ExcessHet=3.0103;FS=0.000;MLEAC=2;MLEAF=1.00;MQ=32.96;QD=30.57;SOR=4.174	GT:AD:DP:GQ:PL	1/1:0,7:7:21:228,21,0
CP011966.3	2163337	.	C	CG	802.06	.	AC=2;AF=1.00;AN=2;DP=26;ExcessHet=3.0103;FS=0.000;MLEAC=2;MLEAF=1.00;MQ=40.88;QD=34.87;SOR=4.892	GT:AD:DP:GQ:PL	1/1:0,23:23:69:816,69,0
CP011966.3	2775798	.	A	C	364.60	.	AC=1;AF=0.500;AN=2;BaseQRankSum=-1.973;DP=36;ExcessHet=3.0103;FS=43.050;MLEAC=1;MLEAF=0.500;MQ=59.23;MQRankSum=1.120;QD=10.13;ReadPosRankSum=-1.936;SOR=5.279	GT:AD:DP:GQ:PL	0/1:23,13:36:99:372,0,886
CP011966.3	2775807	.	C	A	35.60	.	AC=1;AF=0.500;AN=2;BaseQRankSum=-2.748;DP=30;ExcessHet=3.0103;FS=26.578;MLEAC=1;MLEAF=0.500;MQ=59.07;MQRankSum=0.870;QD=1.23;ReadPosRankSum=-2.897;SOR=4.163	GT:AD:DP:GQ:PL	0/1:22,7:29:43:43,0,880
CP011966.3	3003805	.	AAC	A	1071.03	.	AC=2;AF=1.00;AN=2;DP=30;ExcessHet=3.0103;FS=0.000;MLEAC=2;MLEAF=1.00;MQ=58.08;QD=27.67;SOR=0.941	GT:AD:DP:GQ:PL	1/1:0,25:25:75:1085,75,0
CP011966.3	3003809	.	AC	A	1070.03	.	AC=2;AF=1.00;AN=2;DP=24;ExcessHet=3.0103;FS=0.000;MLEAC=2;MLEAF=1.00;MQ=59.36;QD=29.22;SOR=0.859	GT:AD:DP:GQ:PL	1/1:0,24:24:75:1084,75,0
CP011966.3	3003815	.	GAC	G	1021.03	.	AC=2;AF=1.00;AN=2;DP=23;ExcessHet=3.0103;FS=0.000;MLEAC=2;MLEAF=1.00;MQ=59.33;QD=29.97;SOR=0.776	GT:AD:DP:GQ:PL	1/1:0,23:23:69:1035,69,0
CP011966.3	3003823	.	TG	T	931.03	.	AC=2;AF=1.00;AN=2;DP=19;ExcessHet=3.0103;FS=0.000;MLEAC=2;MLEAF=1.00;MQ=59.19;QD=29.22;SOR=0.793	GT:AD:DP:GQ:PL	1/1:0,19:19:63:945,63,0
CP011966.3	3003825	.	CA	C	841.03	.	AC=2;AF=1.00;AN=2;DP=19;ExcessHet=3.0103;FS=0.000;MLEAC=2;MLEAF=1.00;MQ=59.19;QD=33.13;SOR=0.793	GT:AD:DP:GQ:PL	1/1:0,19:19:57:855,57,0
CP011966.3	3003835	.	AG	A	665.03	.	AC=2;AF=1.00;AN=2;DP=18;ExcessHet=3.0103;FS=0.000;MLEAC=2;MLEAF=1.00;MQ=59.14;QD=30.59;SOR=0.693	GT:AD:DP:GQ:PL	1/1:0,16:16:48:679,48,0
CP011966.3	3003843	.	TTC	T	556.02	.	AC=2;AF=1.00;AN=2;DP=12;ExcessHet=3.0103;FS=0.000;MLEAC=2;MLEAF=1.00;MQ=58.71;QD=27.84;SOR=1.022	GT:AD:DP:GQ:PL	1/1:0,12:12:39:570,39,0
CP011966.3	3003855	.	GA	G	302.01	.	AC=2;AF=1.00;AN=2;DP=9;ExcessHet=3.0103;FS=0.000;MLEAC=2;MLEAF=1.00;MQ=58.28;QD=33.56;SOR=0.892	GT:AD:DP:GQ:PL	1/1:0,9:9:27:316,27,0
CP011966.3	3004044	.	T	A	69.60	.	AC=1;AF=0.500;AN=2;BaseQRankSum=-0.856;DP=36;ExcessHet=3.0103;FS=10.472;MLEAC=1;MLEAF=0.500;MQ=52.86;MQRankSum=-2.219;QD=1.99;ReadPosRankSum=-0.434;SOR=1.447	GT:AD:DP:GQ:PL	0/1:28,7:35:77:77,0,868
CP011966.3	3008343	.	C	A	77.60	.	AC=1;AF=0.500;AN=2;BaseQRankSum=-2.701;DP=25;ExcessHet=3.0103;FS=9.368;MLEAC=1;MLEAF=0.500;MQ=54.22;MQRankSum=-3.549;QD=3.23;ReadPosRankSum=1.754;SOR=3.611	GT:AD:DP:GQ:PL	0/1:19,5:24:85:85,0,692
CP011966.3	3008354	.	C	A	52.60	.	AC=1;AF=0.500;AN=2;BaseQRankSum=-2.773;DP=25;ExcessHet=3.0103;FS=12.128;MLEAC=1;MLEAF=0.500;MQ=54.97;MQRankSum=-3.896;QD=2.10;ReadPosRankSum=-0.375;SOR=3.611	GT:AD:DP:GQ:PL	0/1:20,5:25:60:60,0,797
CP011966.3	3008357	.	T	A	52.60	.	AC=1;AF=0.500;AN=2;BaseQRankSum=-1.748;DP=25;ExcessHet=3.0103;FS=9.118;MLEAC=1;MLEAF=0.500;MQ=54.97;MQRankSum=-3.896;QD=2.10;ReadPosRankSum=-0.819;SOR=3.258	GT:AD:DP:GQ:PL	0/1:20,5:25:60:60,0,797
CP011966.3	3008362	.	T	A	49.60	.	AC=1;AF=0.500;AN=2;BaseQRankSum=-1.552;DP=22;ExcessHet=3.0103;FS=5.798;MLEAC=1;MLEAF=0.500;MQ=54.79;MQRankSum=-3.552;QD=2.25;ReadPosRankSum=-1.709;SOR=2.494	GT:AD:DP:GQ:PL	0/1:18,4:22:57:57,0,723
CP011966.3	3008366	.	T	A	43.60	.	AC=1;AF=0.500;AN=2;BaseQRankSum=-0.682;DP=26;ExcessHet=3.0103;FS=9.455;MLEAC=1;MLEAF=0.500;MQ=55.62;MQRankSum=-3.866;QD=1.68;ReadPosRankSum=-1.425;SOR=3.258	GT:AD:DP:GQ:PL	0/1:22,4:26:51:51,0,763
CP011966.3	3567763	.	C	T	1496.60	.	AC=1;AF=0.500;AN=2;BaseQRankSum=-0.072;DP=98;ExcessHet=3.0103;FS=0.000;MLEAC=1;MLEAF=0.500;MQ=60.00;MQRankSum=0.000;QD=15.27;ReadPosRankSum=-0.692;SOR=0.637	GT:AD:DP:GQ:PL	0/1:45,53:98:99:1504,0,1264
CP011966.3	3964393	.	G	T	197.60	.	AC=1;AF=0.500;AN=2;BaseQRankSum=-4.174;DP=81;ExcessHet=3.0103;FS=66.051;MLEAC=1;MLEAF=0.500;MQ=60.00;MQRankSum=0.000;QD=2.53;ReadPosRankSum=-0.023;SOR=5.992	GT:AD:DP:GQ:PL	0/1:59,19:78:99:205,0,1538
CP011966.3	4087693	.	C	A	232.09	.	AC=1,1;AF=0.500;AN=2;BaseQRankSum=-1.636;DP=71;ExcessHet=3.0103;FS=0.000;MLEAC=1,1;MLEAF=0.500,0.500;MQ=60.00;MQRankSum=0.000;QD=4.46;ReadPosRankSum=-1.113;SOR=0.941	GT:AD:DP:GQ:PL	0/1:10,22:52:51:249,140,871
CP011966.3	4257246	.	C	T	2474.60	.	AC=1;AF=0.500;AN=2;BaseQRankSum=-1.381;DP=121;ExcessHet=3.0103;FS=14.259;MLEAC=1;MLEAF=0.500;MQ=60.00;MQRankSum=0.000;QD=20.45;ReadPosRankSum=0.163;SOR=0.788	GT:AD:DP:GQ:PL	0/1:43,78:121:99:2482,0,1304
CP011966.3	4310927	.	TC	T	107.60	.	AC=1;AF=0.500;AN=2;BaseQRankSum=0.231;DP=104;ExcessHet=3.0103;FS=4.373;MLEAC=1;MLEAF=0.500;MQ=60.00;MQRankSum=0.000;QD=1.04;ReadPosRankSum=0.686;SOR=1.412	GT:AD:DP:GQ:PL	0/1:91,12:103:99:115,0,2845
CP011966.3	4560040	.	C	T	1653.60	.	AC=1;AF=0.500;AN=2;BaseQRankSum=0.507;DP=122;ExcessHet=3.0103;FS=0.676;MLEAC=1;MLEAF=0.500;MQ=60.00;MQRankSum=0.000;QD=13.55;ReadPosRankSum=0.346;SOR=0.591	GT:AD:DP:GQ:PL	0/1:65,57:122:99:1661,0,1874
CP011966.3	4728289	.	G	A	97.60	.	AC=1;AF=0.500;AN=2;BaseQRankSum=-0.695;DP=160;ExcessHet=3.0103;FS=0.000;MLEAC=1;MLEAF=0.500;MQ=60.00;MQRankSum=0.000;QD=0.61;ReadPosRankSum=-0.504;SOR=0.596	GT:AD:DP:GQ:PL	0/1:143,17:160:99:105,0,4507
CP011966.3	5150062	.	T	A	238.60	.	AC=1;AF=0.500;AN=2;BaseQRankSum=-0.308;DP=10;ExcessHet=3.0103;FS=0.000;MLEAC=1;MLEAF=0.500;MQ=37.74;MQRankSum=0.903;QD=23.86;ReadPosRankSum=0.297;SOR=1.609	GT:AD:DP:GQ:PL	0/1:3,7:10:99:246,0,105
CP011966.3	5150072	.	T	C	193.60	.	AC=1;AF=0.500;AN=2;BaseQRankSum=-1.345;DP=8;ExcessHet=3.0103;FS=0.000;MLEAC=1;MLEAF=0.500;MQ=38.22;MQRankSum=0.887;QD=24.20;ReadPosRankSum=-2.369;SOR=1.179	GT:AD:DP:GQ:PL	0/1:3,5:8:99:201,0,111
CP011966.3	5150074	.	T	A	193.60	.	AC=1;AF=0.500;AN=2;BaseQRankSum=-0.921;DP=8;ExcessHet=3.0103;FS=0.000;MLEAC=1;MLEAF=0.500;MQ=38.22;MQRankSum=0.887;QD=24.20;ReadPosRankSum=-2.369;SOR=1.179	GT:AD:DP:GQ:PL	0/1:3,5:8:99:201,0,111
CP011966.3	5150080	.	T	A	109.60	.	AC=1;AF=0.500;AN=2;BaseQRankSum=0.000;DP=4;ExcessHet=3.0103;FS=0.000;MLEAC=1;MLEAF=0.500;MQ=36.35;MQRankSum=0.319;QD=27.40;ReadPosRankSum=-1.150;SOR=0.223	GT:AD:DP:GQ:PL	0/1:3,1:4:99:117,0,117
CP011966.3	5150524	.	A	T	1359.60	.	AC=1;AF=0.500;AN=2;BaseQRankSum=-0.095;DP=52;ExcessHet=3.0103;FS=4.154;MLEAC=1;MLEAF=0.500;MQ=53.82;MQRankSum=-0.996;QD=26.15;ReadPosRankSum=-2.945;SOR=1.473	GT:AD:DP:GQ:PL	0/1:20,32:52:99:1367,0,737
CP011966.3	5150526	.	A	T	1359.60	.	AC=1;AF=0.500;AN=2;BaseQRankSum=0.733;DP=54;ExcessHet=3.0103;FS=4.075;MLEAC=1;MLEAF=0.500;MQ=54.06;MQRankSum=-0.821;QD=25.18;ReadPosRankSum=-2.931;SOR=1.418	GT:AD:DP:GQ:PL	0/1:20,34:54:99:1367,0,737
CP011966.3	5150530	.	C	T	1440.60	.	AC=1;AF=0.500;AN=2;BaseQRankSum=1.483;DP=55;ExcessHet=3.0103;FS=3.943;MLEAC=1;MLEAF=0.500;MQ=54.17;MQRankSum=-0.739;QD=26.19;ReadPosRankSum=-2.757;SOR=1.308	GT:AD:DP:GQ:PL	0/1:20,35:55:99:1448,0,773
CP011966.3	5150532	.	C	T	1498.60	.	AC=1;AF=0.500;AN=2;BaseQRankSum=0.447;DP=57;ExcessHet=3.0103;FS=3.804;MLEAC=1;MLEAF=0.500;MQ=54.39;MQRankSum=-0.813;QD=26.29;ReadPosRankSum=-2.309;SOR=1.244	GT:AD:DP:GQ:PL	0/1:21,36:57:99:1506,0,767
CP011966.3	5150533	.	A	T	1498.60	.	AC=1;AF=0.500;AN=2;BaseQRankSum=0.971;DP=56;ExcessHet=3.0103;FS=2.401;MLEAC=1;MLEAF=0.500;MQ=54.53;MQRankSum=-1.051;QD=26.76;ReadPosRankSum=-2.609;SOR=1.112	GT:AD:DP:GQ:PL	0/1:20,36:56:99:1506,0,767
CP011966.3	5150538	.	C	T	1600.60	.	AC=1;AF=0.500;AN=2;BaseQRankSum=0.261;DP=59;ExcessHet=3.0103;FS=1.077;MLEAC=1;MLEAF=0.500;MQ=54.82;MQRankSum=-0.837;QD=27.13;ReadPosRankSum=-2.251;SOR=0.992	GT:AD:DP:GQ:PL	0/1:20,39:59:99:1608,0,758
CP011966.3	5150545	.	T	C	1634.60	.	AC=1;AF=0.500;AN=2;BaseQRankSum=0.081;DP=63;ExcessHet=3.0103;FS=0.000;MLEAC=1;MLEAF=0.500;MQ=55.16;MQRankSum=-0.784;QD=25.95;ReadPosRankSum=-1.284;SOR=0.804	GT:AD:DP:GQ:PL	0/1:21,42:63:99:1642,0,755
CP011966.3	5150568	.	T	C	2137.60	.	AC=1;AF=0.500;AN=2;BaseQRankSum=2.803;DP=80;ExcessHet=3.0103;FS=2.142;MLEAC=1;MLEAF=0.500;MQ=56.74;MQRankSum=-1.447;QD=27.41;ReadPosRankSum=2.012;SOR=0.897	GT:AD:DP:GQ:PL	0/1:21,57:78:99:2145,0,282
CP011966.3	5837089	.	C	T	113.60	.	AC=1;AF=0.500;AN=2;BaseQRankSum=-0.393;DP=143;ExcessHet=3.0103;FS=1.014;MLEAC=1;MLEAF=0.500;MQ=60.00;MQRankSum=0.000;QD=0.79;ReadPosRankSum=2.296;SOR=0.929	GT:AD:DP:GQ:PL	0/1:127,16:143:99:121,0,4126
