# Supplementary material for: Phenotypic and Genomic Analysis of Clostridium beijerinckii NRRL B-598 Mutants With Increased Butanol Tolerance
Source: Front Bioeng Biotechnol. 2020 Nov 5;8:598392. doi: 10.3389/fbioe.2020.598392 (PMC7674653; doi:10.3389/fbioe.2020.598392)
Supplement: Supplementary file 2 [file Data_Sheet_2.zip › Supplementary Files 4/unfiltered/C.vcf]

##fileformat=VCFv4.2
##FILTER=<ID=LowQual,Description="Low quality">
##FORMAT=<ID=AD,Number=R,Type=Integer,Description="Allelic depths for the ref and alt alleles in the order listed">
##FORMAT=<ID=DP,Number=1,Type=Integer,Description="Approximate read depth (reads with MQ=255 or with bad mates are filtered)">
##FORMAT=<ID=GQ,Number=1,Type=Integer,Description="Genotype Quality">
##FORMAT=<ID=GT,Number=1,Type=String,Description="Genotype">
##FORMAT=<ID=PL,Number=G,Type=Integer,Description="Normalized, Phred-scaled likelihoods for genotypes as defined in the VCF specification">
##GATKCommandLine=<ID=HaplotypeCaller,CommandLine="HaplotypeCaller  --output vcf_bwa_gatk/C.vcf --input mapped_bwa_filtered_RG/C_RG.bam --reference /home/user_pool_1/sedlar2/C_bei/mutants/ref_gatk/CP011966.3.fasta  --use-new-qual-calculator true --annotate-with-num-discovered-alleles false --heterozygosity 0.001 --indel-heterozygosity 1.25E-4 --heterozygosity-stdev 0.01 --standard-min-confidence-threshold-for-calling 30.0 --max-alternate-alleles 6 --max-genotype-count 1024 --sample-ploidy 2 --num-reference-samples-if-no-call 0 --contamination-fraction-to-filter 0.0 --output-mode EMIT_VARIANTS_ONLY --all-site-pls false --gvcf-gq-bands 1 --gvcf-gq-bands 2 --gvcf-gq-bands 3 --gvcf-gq-bands 4 --gvcf-gq-bands 5 --gvcf-gq-bands 6 --gvcf-gq-bands 7 --gvcf-gq-bands 8 --gvcf-gq-bands 9 --gvcf-gq-bands 10 --gvcf-gq-bands 11 --gvcf-gq-bands 12 --gvcf-gq-bands 13 --gvcf-gq-bands 14 --gvcf-gq-bands 15 --gvcf-gq-bands 16 --gvcf-gq-bands 17 --gvcf-gq-bands 18 --gvcf-gq-bands 19 --gvcf-gq-bands 20 --gvcf-gq-bands 21 --gvcf-gq-bands 22 --gvcf-gq-bands 23 --gvcf-gq-bands 24 --gvcf-gq-bands 25 --gvcf-gq-bands 26 --gvcf-gq-bands 27 --gvcf-gq-bands 28 --gvcf-gq-bands 29 --gvcf-gq-bands 30 --gvcf-gq-bands 31 --gvcf-gq-bands 32 --gvcf-gq-bands 33 --gvcf-gq-bands 34 --gvcf-gq-bands 35 --gvcf-gq-bands 36 --gvcf-gq-bands 37 --gvcf-gq-bands 38 --gvcf-gq-bands 39 --gvcf-gq-bands 40 --gvcf-gq-bands 41 --gvcf-gq-bands 42 --gvcf-gq-bands 43 --gvcf-gq-bands 44 --gvcf-gq-bands 45 --gvcf-gq-bands 46 --gvcf-gq-bands 47 --gvcf-gq-bands 48 --gvcf-gq-bands 49 --gvcf-gq-bands 50 --gvcf-gq-bands 51 --gvcf-gq-bands 52 --gvcf-gq-bands 53 --gvcf-gq-bands 54 --gvcf-gq-bands 55 --gvcf-gq-bands 56 --gvcf-gq-bands 57 --gvcf-gq-bands 58 --gvcf-gq-bands 59 --gvcf-gq-bands 60 --gvcf-gq-bands 70 --gvcf-gq-bands 80 --gvcf-gq-bands 90 --gvcf-gq-bands 99 --floor-blocks false --indel-size-to-eliminate-in-ref-model 10 --disable-optimizations false --just-determine-active-regions false --dont-genotype false --do-not-run-physical-phasing false --use-filtered-reads-for-annotations false --correct-overlapping-quality false --adaptive-pruning false --do-not-recover-dangling-branches false --recover-dangling-heads false --dont-trim-active-regions false --max-extension 25 --padding-around-indels 150 --padding-around-snps 20 --kmer-size 10 --kmer-size 25 --dont-increase-kmer-sizes-for-cycles false --allow-non-unique-kmers-in-ref false --num-pruning-samples 1 --min-dangling-branch-length 4 --recover-all-dangling-branches false --max-num-haplotypes-in-population 128 --min-pruning 2 --adaptive-pruning-initial-error-rate 0.001 --pruning-lod-threshold 2.302585092994046 --max-unpruned-variants 100 --linked-de-bruijn-graph false --debug-assembly false --debug-graph-transformations false --capture-assembly-failure-bam false --error-correct-reads false --kmer-length-for-read-error-correction 25 --min-observations-for-kmer-to-be-solid 20 --likelihood-calculation-engine PairHMM --base-quality-score-threshold 18 --pair-hmm-gap-continuation-penalty 10 --pair-hmm-implementation FASTEST_AVAILABLE --pcr-indel-model CONSERVATIVE --phred-scaled-global-read-mismapping-rate 45 --native-pair-hmm-threads 4 --native-pair-hmm-use-double-precision false --bam-writer-type CALLED_HAPLOTYPES --dont-use-soft-clipped-bases false --min-base-quality-score 10 --smith-waterman JAVA --emit-ref-confidence NONE --max-mnp-distance 0 --force-call-filtered-alleles false --min-assembly-region-size 50 --max-assembly-region-size 300 --assembly-region-padding 100 --max-reads-per-alignment-start 50 --active-probability-threshold 0.002 --max-prob-propagation-distance 50 --force-active false --interval-set-rule UNION --interval-padding 0 --interval-exclusion-padding 0 --interval-merging-rule ALL --read-validation-stringency SILENT --seconds-between-progress-updates 10.0 --disable-sequence-dictionary-validation false --create-output-bam-index true --create-output-bam-md5 false --create-output-variant-index true --create-output-variant-md5 false --lenient false --add-output-sam-program-record true --add-output-vcf-command-line true --cloud-prefetch-buffer 40 --cloud-index-prefetch-buffer -1 --disable-bam-index-caching false --sites-only-vcf-output false --help false --version false --showHidden false --verbosity INFO --QUIET false --use-jdk-deflater false --use-jdk-inflater false --gcs-max-retries 20 --gcs-project-for-requester-pays  --disable-tool-default-read-filters false --minimum-mapping-quality 20 --disable-tool-default-annotations false --enable-all-annotations false --allow-old-rms-mapping-quality-annotation-data false",Version="4.1.4.1",Date="January 28, 2020 at 10:30:04 PM CET">
##INFO=<ID=AC,Number=A,Type=Integer,Description="Allele count in genotypes, for each ALT allele, in the same order as listed">
##INFO=<ID=AF,Number=A,Type=Float,Description="Allele Frequency, for each ALT allele, in the same order as listed">
##INFO=<ID=AN,Number=1,Type=Integer,Description="Total number of alleles in called genotypes">
##INFO=<ID=BaseQRankSum,Number=1,Type=Float,Description="Z-score from Wilcoxon rank sum test of Alt Vs. Ref base qualities">
##INFO=<ID=DP,Number=1,Type=Integer,Description="Approximate read depth; some reads may have been filtered">
##INFO=<ID=DS,Number=0,Type=Flag,Description="Were any of the samples downsampled?">
##INFO=<ID=ExcessHet,Number=1,Type=Float,Description="Phred-scaled p-value for exact test of excess heterozygosity">
##INFO=<ID=FS,Number=1,Type=Float,Description="Phred-scaled p-value using Fisher's exact test to detect strand bias">
##INFO=<ID=InbreedingCoeff,Number=1,Type=Float,Description="Inbreeding coefficient as estimated from the genotype likelihoods per-sample when compared against the Hardy-Weinberg expectation">
##INFO=<ID=MLEAC,Number=A,Type=Integer,Description="Maximum likelihood expectation (MLE) for the allele counts (not necessarily the same as the AC), for each ALT allele, in the same order as listed">
##INFO=<ID=MLEAF,Number=A,Type=Float,Description="Maximum likelihood expectation (MLE) for the allele frequency (not necessarily the same as the AF), for each ALT allele, in the same order as listed">
##INFO=<ID=MQ,Number=1,Type=Float,Description="RMS Mapping Quality">
##INFO=<ID=MQRankSum,Number=1,Type=Float,Description="Z-score From Wilcoxon rank sum test of Alt vs. Ref read mapping qualities">
##INFO=<ID=QD,Number=1,Type=Float,Description="Variant Confidence/Quality by Depth">
##INFO=<ID=ReadPosRankSum,Number=1,Type=Float,Description="Z-score from Wilcoxon rank sum test of Alt vs. Ref read position bias">
##INFO=<ID=SOR,Number=1,Type=Float,Description="Symmetric Odds Ratio of 2x2 contingency table to detect strand bias">
##contig=<ID=CP011966.3,length=6186993>
##source=HaplotypeCaller
#CHROM	POS	ID	REF	ALT	QUAL	FILTER	INFO	FORMAT	C
CP011966.3	121287	.	G	A	87.60	.	AC=1;AF=0.500;AN=2;BaseQRankSum=-0.678;DP=157;ExcessHet=3.0103;FS=3.642;MLEAC=1;MLEAF=0.500;MQ=55.89;MQRankSum=1.460;QD=0.57;ReadPosRankSum=-1.987;SOR=1.177	GT:AD:DP:GQ:PL	0/1:136,19:155:95:95,0,4088
CP011966.3	863781	.	T	G	6632.03	.	AC=2;AF=1.00;AN=2;BaseQRankSum=-1.665;DP=201;ExcessHet=3.0103;FS=2.169;MLEAC=2;MLEAF=1.00;MQ=60.00;MQRankSum=0.000;QD=33.00;ReadPosRankSum=-2.200;SOR=0.510	GT:AD:DP:GQ:PL	1/1:3,198:201:99:6646,480,0
CP011966.3	968295	.	C	T	6431.03	.	AC=2;AF=1.00;AN=2;BaseQRankSum=-0.672;DP=177;ExcessHet=3.0103;FS=3.085;MLEAC=2;MLEAF=1.00;MQ=60.00;MQRankSum=0.000;QD=27.36;ReadPosRankSum=-1.341;SOR=0.296	GT:AD:DP:GQ:PL	1/1:1,176:177:99:6445,491,0
CP011966.3	2161961	.	A	AG	345.06	.	AC=2;AF=1.00;AN=2;DP=14;ExcessHet=3.0103;FS=0.000;MLEAC=2;MLEAF=1.00;MQ=37.96;QD=31.37;SOR=4.977	GT:AD:DP:GQ:PL	1/1:0,11:11:33:359,33,0
CP011966.3	2163337	.	C	CG	984.06	.	AC=2;AF=1.00;AN=2;DP=30;ExcessHet=3.0103;FS=0.000;MLEAC=2;MLEAF=1.00;MQ=38.39;QD=29.05;SOR=4.407	GT:AD:DP:GQ:PL	1/1:0,28:28:84:998,84,0
CP011966.3	2207690	.	C	CT	73.84	.	AC=2;AF=1.00;AN=2;DP=6;ExcessHet=3.0103;FS=0.000;MLEAC=1;MLEAF=0.500;MQ=29.26;QD=24.61;SOR=1.179	GT:AD:DP:GQ:PL	1/1:0,3:3:9:87,9,0
CP011966.3	2775238	.	G	T	5182.03	.	AC=2;AF=1.00;AN=2;DP=144;ExcessHet=3.0103;FS=0.000;MLEAC=2;MLEAF=1.00;MQ=60.00;QD=26.47;SOR=0.871	GT:AD:DP:GQ:PL	1/1:0,144:144:99:5196,432,0
CP011966.3	2919727	.	T	A	4412.03	.	AC=2;AF=1.00;AN=2;BaseQRankSum=1.073;DP=124;ExcessHet=3.0103;FS=0.000;MLEAC=2;MLEAF=1.00;MQ=60.00;MQRankSum=0.000;QD=26.27;ReadPosRankSum=1.719;SOR=0.230	GT:AD:DP:GQ:PL	1/1:1,123:124:99:4426,341,0
CP011966.3	3003805	.	AAC	A	2217.03	.	AC=2;AF=1.00;AN=2;DP=60;ExcessHet=3.0103;FS=0.000;MLEAC=2;MLEAF=1.00;MQ=58.66;QD=28.13;SOR=0.773	GT:AD:DP:GQ:PL	1/1:0,50:50:99:2231,152,0
CP011966.3	3003809	.	AC	A	2214.03	.	AC=2;AF=1.00;AN=2;DP=49;ExcessHet=3.0103;FS=0.000;MLEAC=2;MLEAF=1.00;MQ=59.83;QD=27.97;SOR=0.818	GT:AD:DP:GQ:PL	1/1:0,49:49:99:2228,151,0
CP011966.3	3003815	.	GAC	G	2101.03	.	AC=2;AF=1.00;AN=2;DP=43;ExcessHet=3.0103;FS=0.000;MLEAC=2;MLEAF=1.00;MQ=59.80;QD=28.31;SOR=0.941	GT:AD:DP:GQ:PL	1/1:0,43:43:99:2115,141,0
CP011966.3	3003823	.	TG	T	1876.03	.	AC=2;AF=1.00;AN=2;DP=41;ExcessHet=3.0103;FS=0.000;MLEAC=2;MLEAF=1.00;MQ=59.79;QD=35.21;SOR=1.075	GT:AD:DP:GQ:PL	1/1:0,41:41:99:1890,126,0
CP011966.3	3003825	.	CA	C	1831.03	.	AC=2;AF=1.00;AN=2;DP=41;ExcessHet=3.0103;FS=0.000;MLEAC=2;MLEAF=1.00;MQ=59.79;QD=35.18;SOR=1.075	GT:AD:DP:GQ:PL	1/1:0,41:41:99:1845,123,0
CP011966.3	3003835	.	AG	A	1236.03	.	AC=2;AF=1.00;AN=2;DP=33;ExcessHet=3.0103;FS=0.000;MLEAC=2;MLEAF=1.00;MQ=59.74;QD=29.59;SOR=1.255	GT:AD:DP:GQ:PL	1/1:0,29:29:88:1250,88,0
CP011966.3	3003843	.	TTC	T	1096.03	.	AC=2;AF=1.00;AN=2;DP=25;ExcessHet=3.0103;FS=0.000;MLEAC=2;MLEAF=1.00;MQ=59.66;QD=32.25;SOR=1.136	GT:AD:DP:GQ:PL	1/1:0,25:25:75:1110,75,0
CP011966.3	3003855	.	GA	G	450.02	.	AC=2;AF=1.00;AN=2;DP=15;ExcessHet=3.0103;FS=0.000;MLEAC=2;MLEAF=1.00;MQ=59.43;QD=34.62;SOR=1.609	GT:AD:DP:GQ:PL	1/1:0,13:13:39:464,39,0
CP011966.3	3004110	.	C	T	334.60	.	AC=1;AF=0.500;AN=2;BaseQRankSum=-0.780;DP=16;ExcessHet=3.0103;FS=3.310;MLEAC=1;MLEAF=0.500;MQ=51.02;MQRankSum=-0.538;QD=22.31;ReadPosRankSum=1.873;SOR=0.349	GT:AD:DP:GQ:PL	0/1:2,13:15:29:342,0,29
CP011966.3	3004116	.	T	TG	391.06	.	AC=2;AF=1.00;AN=2;DP=11;ExcessHet=3.0103;FS=0.000;MLEAC=2;MLEAF=1.00;MQ=50.10;QD=34.86;SOR=1.270	GT:AD:DP:GQ:PL	1/1:0,11:11:39:405,39,0
CP011966.3	3006359	.	C	A	35.60	.	AC=1;AF=0.500;AN=2;BaseQRankSum=-2.014;DP=29;ExcessHet=3.0103;FS=11.364;MLEAC=1;MLEAF=0.500;MQ=59.63;MQRankSum=-1.514;QD=1.42;ReadPosRankSum=0.667;SOR=2.541	GT:AD:DP:GQ:PL	0/1:18,7:25:43:43,0,339
CP011966.3	3007379	.	C	A	40.60	.	AC=1;AF=0.500;AN=2;BaseQRankSum=-3.919;DP=40;ExcessHet=3.0103;FS=13.889;MLEAC=1;MLEAF=0.500;MQ=59.04;MQRankSum=1.389;QD=1.02;ReadPosRankSum=1.433;SOR=2.654	GT:AD:DP:GQ:PL	0/1:28,12:40:48:48,0,795
CP011966.3	3025567	.	C	A	204.60	.	AC=1;AF=0.500;AN=2;BaseQRankSum=-4.436;DP=83;ExcessHet=3.0103;FS=81.689;MLEAC=1;MLEAF=0.500;MQ=59.22;MQRankSum=-1.289;QD=2.97;ReadPosRankSum=-2.751;SOR=6.271	GT:AD:DP:GQ:PL	0/1:47,22:69:99:212,0,1405
CP011966.3	3026206	.	C	A	70.60	.	AC=1;AF=0.500;AN=2;BaseQRankSum=-2.383;DP=48;ExcessHet=3.0103;FS=41.100;MLEAC=1;MLEAF=0.500;MQ=59.80;MQRankSum=-2.442;QD=1.47;ReadPosRankSum=-1.501;SOR=5.131	GT:AD:DP:GQ:PL	0/1:36,12:48:78:78,0,1255
CP011966.3	3917808	.	T	C	79.60	.	AC=1;AF=0.500;AN=2;BaseQRankSum=-3.107;DP=149;ExcessHet=3.0103;FS=2.511;MLEAC=1;MLEAF=0.500;MQ=59.72;MQRankSum=-3.479;QD=0.54;ReadPosRankSum=-0.825;SOR=1.112	GT:AD:DP:GQ:PL	0/1:135,13:148:87:87,0,5460
CP011966.3	3917811	.	T	C	92.60	.	AC=1;AF=0.500;AN=2;BaseQRankSum=-4.009;DP=145;ExcessHet=3.0103;FS=1.176;MLEAC=1;MLEAF=0.500;MQ=59.72;MQRankSum=-3.575;QD=0.64;ReadPosRankSum=-0.862;SOR=0.923	GT:AD:DP:GQ:PL	0/1:133,12:145:99:100,0,5518
CP011966.3	3917824	.	T	A	64.60	.	AC=1;AF=0.500;AN=2;BaseQRankSum=-2.320;DP=136;ExcessHet=3.0103;FS=2.581;MLEAC=1;MLEAF=0.500;MQ=59.70;MQRankSum=-2.923;QD=0.48;ReadPosRankSum=-2.782;SOR=1.123	GT:AD:DP:GQ:PL	0/1:124,12:136:72:72,0,5205
CP011966.3	3917825	.	C	G	60.60	.	AC=1;AF=0.500;AN=2;BaseQRankSum=-3.040;DP=134;ExcessHet=3.0103;FS=2.579;MLEAC=1;MLEAF=0.500;MQ=59.69;MQRankSum=-2.894;QD=0.45;ReadPosRankSum=-2.997;SOR=1.118	GT:AD:DP:GQ:PL	0/1:122,12:134:68:68,0,5234
CP011966.3	3917829	.	T	A	79.60	.	AC=1;AF=0.500;AN=2;BaseQRankSum=-2.696;DP=131;ExcessHet=3.0103;FS=2.592;MLEAC=1;MLEAF=0.500;MQ=59.68;MQRankSum=-2.851;QD=0.61;ReadPosRankSum=-3.512;SOR=1.133	GT:AD:DP:GQ:PL	0/1:119,12:131:87:87,0,4999
CP011966.3	4087692	.	T	TAAAAA	173.64	.	AC=1;AF=0.500;AN=2;BaseQRankSum=1.622;DP=103;ExcessHet=3.0103;FS=8.150;MLEAC=1;MLEAF=0.500;MQ=60.00;MQRankSum=0.000;QD=1.85;ReadPosRankSum=0.343;SOR=1.586	GT:AD:DP:GQ:PL	0/1:65,29:94:99:181,0,1367
CP011966.3	4087693	.	C	A	674.04	.	AC=1;AF=0.500;AN=2;BaseQRankSum=-0.650;DP=100;ExcessHet=3.0103;FS=89.206;MLEAC=1;MLEAF=0.500;MQ=60.00;MQRankSum=0.000;QD=7.17;ReadPosRankSum=-5.222;SOR=3.036	GT:AD:DP:GQ:PL	0/1:39,55:94:99:759,0,714
CP011966.3	5443138	.	C	T	8094.03	.	AC=2;AF=1.00;AN=2;BaseQRankSum=-1.237;DP=234;ExcessHet=3.0103;FS=0.000;MLEAC=2;MLEAF=1.00;MQ=60.00;MQRankSum=0.000;QD=34.59;ReadPosRankSum=-0.923;SOR=0.442	GT:AD:DP:GQ:PL	1/1:3,231:234:99:8108,579,0
CP011966.3	5649791	.	C	A	7498.03	.	AC=2;AF=1.00;AN=2;BaseQRankSum=-0.837;DP=208;ExcessHet=3.0103;FS=6.740;MLEAC=2;MLEAF=1.00;MQ=60.00;MQRankSum=0.000;QD=27.80;ReadPosRankSum=0.118;SOR=0.423	GT:AD:DP:GQ:PL	1/1:2,206:208:99:7512,544,0
