# Supplementary material for: Phenotypic and Genomic Analysis of Clostridium beijerinckii NRRL B-598 Mutants With Increased Butanol Tolerance
Source: Front Bioeng Biotechnol. 2020 Nov 5;8:598392. doi: 10.3389/fbioe.2020.598392 (PMC7674653; doi:10.3389/fbioe.2020.598392)
Supplement: Supplementary file 2 [file Data_Sheet_2.zip › Supplementary Files 4/unfiltered/Clostridium beijerinckii NRRL B-598.vcf]

##fileformat=VCFv4.2
##FILTER=<ID=LowQual,Description="Low quality">
##FORMAT=<ID=AD,Number=R,Type=Integer,Description="Allelic depths for the ref and alt alleles in the order listed">
##FORMAT=<ID=DP,Number=1,Type=Integer,Description="Approximate read depth (reads with MQ=255 or with bad mates are filtered)">
##FORMAT=<ID=GQ,Number=1,Type=Integer,Description="Genotype Quality">
##FORMAT=<ID=GT,Number=1,Type=String,Description="Genotype">
##FORMAT=<ID=PL,Number=G,Type=Integer,Description="Normalized, Phred-scaled likelihoods for genotypes as defined in the VCF specification">
##GATKCommandLine=<ID=HaplotypeCaller,CommandLine="HaplotypeCaller  --output vcf_bwa_gatk/C7.vcf --input mapped_bwa_filtered_RG/C7_RG.bam --reference /home/user_pool_1/sedlar2/C_bei/mutants/ref_gatk/CP011966.3.fasta  --use-new-qual-calculator true --annotate-with-num-discovered-alleles false --heterozygosity 0.001 --indel-heterozygosity 1.25E-4 --heterozygosity-stdev 0.01 --standard-min-confidence-threshold-for-calling 30.0 --max-alternate-alleles 6 --max-genotype-count 1024 --sample-ploidy 2 --num-reference-samples-if-no-call 0 --contamination-fraction-to-filter 0.0 --output-mode EMIT_VARIANTS_ONLY --all-site-pls false --gvcf-gq-bands 1 --gvcf-gq-bands 2 --gvcf-gq-bands 3 --gvcf-gq-bands 4 --gvcf-gq-bands 5 --gvcf-gq-bands 6 --gvcf-gq-bands 7 --gvcf-gq-bands 8 --gvcf-gq-bands 9 --gvcf-gq-bands 10 --gvcf-gq-bands 11 --gvcf-gq-bands 12 --gvcf-gq-bands 13 --gvcf-gq-bands 14 --gvcf-gq-bands 15 --gvcf-gq-bands 16 --gvcf-gq-bands 17 --gvcf-gq-bands 18 --gvcf-gq-bands 19 --gvcf-gq-bands 20 --gvcf-gq-bands 21 --gvcf-gq-bands 22 --gvcf-gq-bands 23 --gvcf-gq-bands 24 --gvcf-gq-bands 25 --gvcf-gq-bands 26 --gvcf-gq-bands 27 --gvcf-gq-bands 28 --gvcf-gq-bands 29 --gvcf-gq-bands 30 --gvcf-gq-bands 31 --gvcf-gq-bands 32 --gvcf-gq-bands 33 --gvcf-gq-bands 34 --gvcf-gq-bands 35 --gvcf-gq-bands 36 --gvcf-gq-bands 37 --gvcf-gq-bands 38 --gvcf-gq-bands 39 --gvcf-gq-bands 40 --gvcf-gq-bands 41 --gvcf-gq-bands 42 --gvcf-gq-bands 43 --gvcf-gq-bands 44 --gvcf-gq-bands 45 --gvcf-gq-bands 46 --gvcf-gq-bands 47 --gvcf-gq-bands 48 --gvcf-gq-bands 49 --gvcf-gq-bands 50 --gvcf-gq-bands 51 --gvcf-gq-bands 52 --gvcf-gq-bands 53 --gvcf-gq-bands 54 --gvcf-gq-bands 55 --gvcf-gq-bands 56 --gvcf-gq-bands 57 --gvcf-gq-bands 58 --gvcf-gq-bands 59 --gvcf-gq-bands 60 --gvcf-gq-bands 70 --gvcf-gq-bands 80 --gvcf-gq-bands 90 --gvcf-gq-bands 99 --floor-blocks false --indel-size-to-eliminate-in-ref-model 10 --disable-optimizations false --just-determine-active-regions false --dont-genotype false --do-not-run-physical-phasing false --use-filtered-reads-for-annotations false --correct-overlapping-quality false --adaptive-pruning false --do-not-recover-dangling-branches false --recover-dangling-heads false --dont-trim-active-regions false --max-extension 25 --padding-around-indels 150 --padding-around-snps 20 --kmer-size 10 --kmer-size 25 --dont-increase-kmer-sizes-for-cycles false --allow-non-unique-kmers-in-ref false --num-pruning-samples 1 --min-dangling-branch-length 4 --recover-all-dangling-branches false --max-num-haplotypes-in-population 128 --min-pruning 2 --adaptive-pruning-initial-error-rate 0.001 --pruning-lod-threshold 2.302585092994046 --max-unpruned-variants 100 --linked-de-bruijn-graph false --debug-assembly false --debug-graph-transformations false --capture-assembly-failure-bam false --error-correct-reads false --kmer-length-for-read-error-correction 25 --min-observations-for-kmer-to-be-solid 20 --likelihood-calculation-engine PairHMM --base-quality-score-threshold 18 --pair-hmm-gap-continuation-penalty 10 --pair-hmm-implementation FASTEST_AVAILABLE --pcr-indel-model CONSERVATIVE --phred-scaled-global-read-mismapping-rate 45 --native-pair-hmm-threads 4 --native-pair-hmm-use-double-precision false --bam-writer-type CALLED_HAPLOTYPES --dont-use-soft-clipped-bases false --min-base-quality-score 10 --smith-waterman JAVA --emit-ref-confidence NONE --max-mnp-distance 0 --force-call-filtered-alleles false --min-assembly-region-size 50 --max-assembly-region-size 300 --assembly-region-padding 100 --max-reads-per-alignment-start 50 --active-probability-threshold 0.002 --max-prob-propagation-distance 50 --force-active false --interval-set-rule UNION --interval-padding 0 --interval-exclusion-padding 0 --interval-merging-rule ALL --read-validation-stringency SILENT --seconds-between-progress-updates 10.0 --disable-sequence-dictionary-validation false --create-output-bam-index true --create-output-bam-md5 false --create-output-variant-index true --create-output-variant-md5 false --lenient false --add-output-sam-program-record true --add-output-vcf-command-line true --cloud-prefetch-buffer 40 --cloud-index-prefetch-buffer -1 --disable-bam-index-caching false --sites-only-vcf-output false --help false --version false --showHidden false --verbosity INFO --QUIET false --use-jdk-deflater false --use-jdk-inflater false --gcs-max-retries 20 --gcs-project-for-requester-pays  --disable-tool-default-read-filters false --minimum-mapping-quality 20 --disable-tool-default-annotations false --enable-all-annotations false --allow-old-rms-mapping-quality-annotation-data false",Version="4.1.4.1",Date="January 28, 2020 at 10:33:17 PM CET">
##INFO=<ID=AC,Number=A,Type=Integer,Description="Allele count in genotypes, for each ALT allele, in the same order as listed">
##INFO=<ID=AF,Number=A,Type=Float,Description="Allele Frequency, for each ALT allele, in the same order as listed">
##INFO=<ID=AN,Number=1,Type=Integer,Description="Total number of alleles in called genotypes">
##INFO=<ID=BaseQRankSum,Number=1,Type=Float,Description="Z-score from Wilcoxon rank sum test of Alt Vs. Ref base qualities">
##INFO=<ID=DP,Number=1,Type=Integer,Description="Approximate read depth; some reads may have been filtered">
##INFO=<ID=DS,Number=0,Type=Flag,Description="Were any of the samples downsampled?">
##INFO=<ID=ExcessHet,Number=1,Type=Float,Description="Phred-scaled p-value for exact test of excess heterozygosity">
##INFO=<ID=FS,Number=1,Type=Float,Description="Phred-scaled p-value using Fisher's exact test to detect strand bias">
##INFO=<ID=InbreedingCoeff,Number=1,Type=Float,Description="Inbreeding coefficient as estimated from the genotype likelihoods per-sample when compared against the Hardy-Weinberg expectation">
##INFO=<ID=MLEAC,Number=A,Type=Integer,Description="Maximum likelihood expectation (MLE) for the allele counts (not necessarily the same as the AC), for each ALT allele, in the same order as listed">
##INFO=<ID=MLEAF,Number=A,Type=Float,Description="Maximum likelihood expectation (MLE) for the allele frequency (not necessarily the same as the AF), for each ALT allele, in the same order as listed">
##INFO=<ID=MQ,Number=1,Type=Float,Description="RMS Mapping Quality">
##INFO=<ID=MQRankSum,Number=1,Type=Float,Description="Z-score From Wilcoxon rank sum test of Alt vs. Ref read mapping qualities">
##INFO=<ID=QD,Number=1,Type=Float,Description="Variant Confidence/Quality by Depth">
##INFO=<ID=ReadPosRankSum,Number=1,Type=Float,Description="Z-score from Wilcoxon rank sum test of Alt vs. Ref read position bias">
##INFO=<ID=SOR,Number=1,Type=Float,Description="Symmetric Odds Ratio of 2x2 contingency table to detect strand bias">
##contig=<ID=CP011966.3,length=6186993>
##source=HaplotypeCaller
#CHROM	POS	ID	REF	ALT	QUAL	FILTER	INFO	FORMAT	C7
CP011966.3	2161961	.	A	AG	409.06	.	AC=2;AF=1.00;AN=2;DP=13;ExcessHet=3.0103;FS=0.000;MLEAC=2;MLEAF=1.00;MQ=38.66;QD=31.47;SOR=5.283	GT:AD:DP:GQ:PL	1/1:0,13:13:39:423,39,0
CP011966.3	2163337	.	C	CG	695.06	.	AC=2;AF=1.00;AN=2;DP=23;ExcessHet=3.0103;FS=0.000;MLEAC=2;MLEAF=1.00;MQ=42.90;QD=34.75;SOR=4.615	GT:AD:DP:GQ:PL	1/1:0,20:20:60:709,60,0
CP011966.3	2164078	.	T	TC	171.97	.	AC=2;AF=1.00;AN=2;DP=5;ExcessHet=3.0103;FS=0.000;MLEAC=2;MLEAF=1.00;MQ=25.76;QD=34.39;SOR=1.981	GT:AD:DP:GQ:PL	1/1:0,5:5:18:186,18,0
CP011966.3	2775791	.	C	G	160.60	.	AC=1;AF=0.500;AN=2;BaseQRankSum=-3.753;DP=63;ExcessHet=3.0103;FS=18.174;MLEAC=1;MLEAF=0.500;MQ=58.20;MQRankSum=-1.568;QD=2.72;ReadPosRankSum=0.037;SOR=4.323	GT:AD:DP:GQ:PL	0/1:45,14:59:99:168,0,1570
CP011966.3	2775798	.	A	C	286.60	.	AC=1;AF=0.500;AN=2;BaseQRankSum=-2.101;DP=52;ExcessHet=3.0103;FS=31.112;MLEAC=1;MLEAF=0.500;MQ=57.81;MQRankSum=-1.164;QD=5.62;ReadPosRankSum=-2.782;SOR=5.339	GT:AD:DP:GQ:PL	0/1:36,15:51:99:294,0,1500
CP011966.3	2775801	.	A	C	298.60	.	AC=1;AF=0.500;AN=2;BaseQRankSum=-2.458;DP=53;ExcessHet=3.0103;FS=30.934;MLEAC=1;MLEAF=0.500;MQ=56.99;MQRankSum=-0.408;QD=5.63;ReadPosRankSum=-2.757;SOR=5.350	GT:AD:DP:GQ:PL	0/1:38,15:53:99:306,0,1370
CP011966.3	3003805	.	AAC	A	1765.03	.	AC=2;AF=1.00;AN=2;DP=50;ExcessHet=3.0103;FS=0.000;MLEAC=2;MLEAF=1.00;MQ=59.66;QD=30.99;SOR=1.445	GT:AD:DP:GQ:PL	1/1:0,40:40:99:1779,122,0
CP011966.3	3003809	.	AC	A	1763.03	.	AC=2;AF=1.00;AN=2;DP=39;ExcessHet=3.0103;FS=0.000;MLEAC=2;MLEAF=1.00;MQ=60.00;QD=28.90;SOR=1.387	GT:AD:DP:GQ:PL	1/1:0,39:39:99:1777,120,0
CP011966.3	3003815	.	GAC	G	1651.03	.	AC=2;AF=1.00;AN=2;DP=33;ExcessHet=3.0103;FS=0.000;MLEAC=2;MLEAF=1.00;MQ=60.00;QD=31.47;SOR=1.352	GT:AD:DP:GQ:PL	1/1:0,33:33:99:1665,111,0
CP011966.3	3003823	.	TG	T	1291.03	.	AC=2;AF=1.00;AN=2;DP=27;ExcessHet=3.0103;FS=0.000;MLEAC=2;MLEAF=1.00;MQ=60.00;QD=30.91;SOR=1.101	GT:AD:DP:GQ:PL	1/1:0,27:27:87:1305,87,0
CP011966.3	3003825	.	CA	C	1201.03	.	AC=2;AF=1.00;AN=2;DP=27;ExcessHet=3.0103;FS=0.000;MLEAC=2;MLEAF=1.00;MQ=60.00;QD=28.90;SOR=1.101	GT:AD:DP:GQ:PL	1/1:0,27:27:81:1215,81,0
CP011966.3	3003835	.	AG	A	800.03	.	AC=2;AF=1.00;AN=2;DP=20;ExcessHet=3.0103;FS=0.000;MLEAC=2;MLEAF=1.00;MQ=60.00;QD=32.97;SOR=0.793	GT:AD:DP:GQ:PL	1/1:0,19:19:57:814,57,0
CP011966.3	3003843	.	TTC	T	691.03	.	AC=2;AF=1.00;AN=2;DP=15;ExcessHet=3.0103;FS=0.000;MLEAC=2;MLEAF=1.00;MQ=60.00;QD=28.56;SOR=1.112	GT:AD:DP:GQ:PL	1/1:0,15:15:48:705,48,0
CP011966.3	3003855	.	GA	G	266	.	AC=2;AF=1.00;AN=2;DP=10;ExcessHet=3.0103;FS=0.000;MLEAC=2;MLEAF=1.00;MQ=60.00;QD=33.25;SOR=2.833	GT:AD:DP:GQ:PL	1/1:0,8:8:24:280,24,0
CP011966.3	3004035	.	C	A	51.60	.	AC=1;AF=0.500;AN=2;BaseQRankSum=-2.815;DP=53;ExcessHet=3.0103;FS=23.561;MLEAC=1;MLEAF=0.500;MQ=51.98;MQRankSum=-3.744;QD=1.03;ReadPosRankSum=-3.318;SOR=2.427	GT:AD:DP:GQ:PL	0/1:39,11:50:59:59,0,1011
CP011966.3	3007379	.	C	A	63.60	.	AC=1;AF=0.500;AN=2;BaseQRankSum=-2.170;DP=38;ExcessHet=3.0103;FS=3.497;MLEAC=1;MLEAF=0.500;MQ=58.97;MQRankSum=-0.768;QD=1.72;ReadPosRankSum=-0.319;SOR=1.342	GT:AD:DP:GQ:PL	0/1:28,9:37:71:71,0,702
CP011966.3	3007632	.	T	G	50.60	.	AC=1;AF=0.500;AN=2;BaseQRankSum=-2.232;DP=29;ExcessHet=3.0103;FS=6.609;MLEAC=1;MLEAF=0.500;MQ=58.25;MQRankSum=0.050;QD=1.95;ReadPosRankSum=-0.111;SOR=0.932	GT:AD:DP:GQ:PL	0/1:18,8:26:58:58,0,401
CP011966.3	5311787	.	T	TTCAAATAAATGATATATTTAATTTTTTAAAAAGTCAAAGTTTAAAAGTTTGTAGA	90.64	.	AC=1;AF=0.500;AN=2;BaseQRankSum=-1.122;DP=187;ExcessHet=3.0103;FS=19.949;MLEAC=1;MLEAF=0.500;MQ=60.00;MQRankSum=0.000;QD=0.58;ReadPosRankSum=-6.065;SOR=2.979	GT:AD:DP:GQ:PL	0/1:142,14:156:98:98,0,5896
