# Supplementary material for: Phenotypic and Genomic Analysis of Clostridium beijerinckii NRRL B-598 Mutants With Increased Butanol Tolerance
Source: Front Bioeng Biotechnol. 2020 Nov 5;8:598392. doi: 10.3389/fbioe.2020.598392 (PMC7674653; doi:10.3389/fbioe.2020.598392)
Supplement: Supplementary file 2 [file Data_Sheet_2.zip › Supplementary Files 4/unfiltered/E28.vcf]

##fileformat=VCFv4.2
##FILTER=<ID=LowQual,Description="Low quality">
##FORMAT=<ID=AD,Number=R,Type=Integer,Description="Allelic depths for the ref and alt alleles in the order listed">
##FORMAT=<ID=DP,Number=1,Type=Integer,Description="Approximate read depth (reads with MQ=255 or with bad mates are filtered)">
##FORMAT=<ID=GQ,Number=1,Type=Integer,Description="Genotype Quality">
##FORMAT=<ID=GT,Number=1,Type=String,Description="Genotype">
##FORMAT=<ID=PL,Number=G,Type=Integer,Description="Normalized, Phred-scaled likelihoods for genotypes as defined in the VCF specification">
##GATKCommandLine=<ID=HaplotypeCaller,CommandLine="HaplotypeCaller  --output vcf_bwa_gatk/E28.vcf --input mapped_bwa_filtered_RG/E28_RG.bam --reference /home/user_pool_1/sedlar2/C_bei/mutants/ref_gatk/CP011966.3.fasta  --use-new-qual-calculator true --annotate-with-num-discovered-alleles false --heterozygosity 0.001 --indel-heterozygosity 1.25E-4 --heterozygosity-stdev 0.01 --standard-min-confidence-threshold-for-calling 30.0 --max-alternate-alleles 6 --max-genotype-count 1024 --sample-ploidy 2 --num-reference-samples-if-no-call 0 --contamination-fraction-to-filter 0.0 --output-mode EMIT_VARIANTS_ONLY --all-site-pls false --gvcf-gq-bands 1 --gvcf-gq-bands 2 --gvcf-gq-bands 3 --gvcf-gq-bands 4 --gvcf-gq-bands 5 --gvcf-gq-bands 6 --gvcf-gq-bands 7 --gvcf-gq-bands 8 --gvcf-gq-bands 9 --gvcf-gq-bands 10 --gvcf-gq-bands 11 --gvcf-gq-bands 12 --gvcf-gq-bands 13 --gvcf-gq-bands 14 --gvcf-gq-bands 15 --gvcf-gq-bands 16 --gvcf-gq-bands 17 --gvcf-gq-bands 18 --gvcf-gq-bands 19 --gvcf-gq-bands 20 --gvcf-gq-bands 21 --gvcf-gq-bands 22 --gvcf-gq-bands 23 --gvcf-gq-bands 24 --gvcf-gq-bands 25 --gvcf-gq-bands 26 --gvcf-gq-bands 27 --gvcf-gq-bands 28 --gvcf-gq-bands 29 --gvcf-gq-bands 30 --gvcf-gq-bands 31 --gvcf-gq-bands 32 --gvcf-gq-bands 33 --gvcf-gq-bands 34 --gvcf-gq-bands 35 --gvcf-gq-bands 36 --gvcf-gq-bands 37 --gvcf-gq-bands 38 --gvcf-gq-bands 39 --gvcf-gq-bands 40 --gvcf-gq-bands 41 --gvcf-gq-bands 42 --gvcf-gq-bands 43 --gvcf-gq-bands 44 --gvcf-gq-bands 45 --gvcf-gq-bands 46 --gvcf-gq-bands 47 --gvcf-gq-bands 48 --gvcf-gq-bands 49 --gvcf-gq-bands 50 --gvcf-gq-bands 51 --gvcf-gq-bands 52 --gvcf-gq-bands 53 --gvcf-gq-bands 54 --gvcf-gq-bands 55 --gvcf-gq-bands 56 --gvcf-gq-bands 57 --gvcf-gq-bands 58 --gvcf-gq-bands 59 --gvcf-gq-bands 60 --gvcf-gq-bands 70 --gvcf-gq-bands 80 --gvcf-gq-bands 90 --gvcf-gq-bands 99 --floor-blocks false --indel-size-to-eliminate-in-ref-model 10 --disable-optimizations false --just-determine-active-regions false --dont-genotype false --do-not-run-physical-phasing false --use-filtered-reads-for-annotations false --correct-overlapping-quality false --adaptive-pruning false --do-not-recover-dangling-branches false --recover-dangling-heads false --dont-trim-active-regions false --max-extension 25 --padding-around-indels 150 --padding-around-snps 20 --kmer-size 10 --kmer-size 25 --dont-increase-kmer-sizes-for-cycles false --allow-non-unique-kmers-in-ref false --num-pruning-samples 1 --min-dangling-branch-length 4 --recover-all-dangling-branches false --max-num-haplotypes-in-population 128 --min-pruning 2 --adaptive-pruning-initial-error-rate 0.001 --pruning-lod-threshold 2.302585092994046 --max-unpruned-variants 100 --linked-de-bruijn-graph false --debug-assembly false --debug-graph-transformations false --capture-assembly-failure-bam false --error-correct-reads false --kmer-length-for-read-error-correction 25 --min-observations-for-kmer-to-be-solid 20 --likelihood-calculation-engine PairHMM --base-quality-score-threshold 18 --pair-hmm-gap-continuation-penalty 10 --pair-hmm-implementation FASTEST_AVAILABLE --pcr-indel-model CONSERVATIVE --phred-scaled-global-read-mismapping-rate 45 --native-pair-hmm-threads 4 --native-pair-hmm-use-double-precision false --bam-writer-type CALLED_HAPLOTYPES --dont-use-soft-clipped-bases false --min-base-quality-score 10 --smith-waterman JAVA --emit-ref-confidence NONE --max-mnp-distance 0 --force-call-filtered-alleles false --min-assembly-region-size 50 --max-assembly-region-size 300 --assembly-region-padding 100 --max-reads-per-alignment-start 50 --active-probability-threshold 0.002 --max-prob-propagation-distance 50 --force-active false --interval-set-rule UNION --interval-padding 0 --interval-exclusion-padding 0 --interval-merging-rule ALL --read-validation-stringency SILENT --seconds-between-progress-updates 10.0 --disable-sequence-dictionary-validation false --create-output-bam-index true --create-output-bam-md5 false --create-output-variant-index true --create-output-variant-md5 false --lenient false --add-output-sam-program-record true --add-output-vcf-command-line true --cloud-prefetch-buffer 40 --cloud-index-prefetch-buffer -1 --disable-bam-index-caching false --sites-only-vcf-output false --help false --version false --showHidden false --verbosity INFO --QUIET false --use-jdk-deflater false --use-jdk-inflater false --gcs-max-retries 20 --gcs-project-for-requester-pays  --disable-tool-default-read-filters false --minimum-mapping-quality 20 --disable-tool-default-annotations false --enable-all-annotations false --allow-old-rms-mapping-quality-annotation-data false",Version="4.1.4.1",Date="January 28, 2020 at 11:46:33 PM CET">
##INFO=<ID=AC,Number=A,Type=Integer,Description="Allele count in genotypes, for each ALT allele, in the same order as listed">
##INFO=<ID=AF,Number=A,Type=Float,Description="Allele Frequency, for each ALT allele, in the same order as listed">
##INFO=<ID=AN,Number=1,Type=Integer,Description="Total number of alleles in called genotypes">
##INFO=<ID=BaseQRankSum,Number=1,Type=Float,Description="Z-score from Wilcoxon rank sum test of Alt Vs. Ref base qualities">
##INFO=<ID=DP,Number=1,Type=Integer,Description="Approximate read depth; some reads may have been filtered">
##INFO=<ID=DS,Number=0,Type=Flag,Description="Were any of the samples downsampled?">
##INFO=<ID=ExcessHet,Number=1,Type=Float,Description="Phred-scaled p-value for exact test of excess heterozygosity">
##INFO=<ID=FS,Number=1,Type=Float,Description="Phred-scaled p-value using Fisher's exact test to detect strand bias">
##INFO=<ID=InbreedingCoeff,Number=1,Type=Float,Description="Inbreeding coefficient as estimated from the genotype likelihoods per-sample when compared against the Hardy-Weinberg expectation">
##INFO=<ID=MLEAC,Number=A,Type=Integer,Description="Maximum likelihood expectation (MLE) for the allele counts (not necessarily the same as the AC), for each ALT allele, in the same order as listed">
##INFO=<ID=MLEAF,Number=A,Type=Float,Description="Maximum likelihood expectation (MLE) for the allele frequency (not necessarily the same as the AF), for each ALT allele, in the same order as listed">
##INFO=<ID=MQ,Number=1,Type=Float,Description="RMS Mapping Quality">
##INFO=<ID=MQRankSum,Number=1,Type=Float,Description="Z-score From Wilcoxon rank sum test of Alt vs. Ref read mapping qualities">
##INFO=<ID=QD,Number=1,Type=Float,Description="Variant Confidence/Quality by Depth">
##INFO=<ID=ReadPosRankSum,Number=1,Type=Float,Description="Z-score from Wilcoxon rank sum test of Alt vs. Ref read position bias">
##INFO=<ID=SOR,Number=1,Type=Float,Description="Symmetric Odds Ratio of 2x2 contingency table to detect strand bias">
##contig=<ID=CP011966.3,length=6186993>
##source=HaplotypeCaller
#CHROM	POS	ID	REF	ALT	QUAL	FILTER	INFO	FORMAT	E28
CP011966.3	121287	.	G	A	72.60	.	AC=1;AF=0.500;AN=2;BaseQRankSum=-0.853;DP=174;ExcessHet=3.0103;FS=9.052;MLEAC=1;MLEAF=0.500;MQ=55.47;MQRankSum=2.023;QD=0.42;ReadPosRankSum=-3.046;SOR=1.867	GT:AD:DP:GQ:PL	0/1:153,20:173:80:80,0,4337
CP011966.3	491837	.	G	A	9863.03	.	AC=2;AF=1.00;AN=2;BaseQRankSum=-0.957;DP=290;ExcessHet=3.0103;FS=0.000;MLEAC=2;MLEAF=1.00;MQ=60.00;MQRankSum=0.000;QD=34.01;ReadPosRankSum=-0.204;SOR=0.993	GT:AD:DP:GQ:PL	1/1:4,286:290:99:9877,711,0
CP011966.3	851273	.	T	G	71.60	.	AC=1;AF=0.500;AN=2;BaseQRankSum=-0.305;DP=18;ExcessHet=3.0103;FS=0.000;MLEAC=1;MLEAF=0.500;MQ=37.58;MQRankSum=1.614;QD=3.98;ReadPosRankSum=0.329;SOR=0.255	GT:AD:DP:GQ:PL	0/1:12,6:18:79:79,0,233
CP011966.3	851321	.	T	G	50.60	.	AC=1;AF=0.500;AN=2;BaseQRankSum=-0.614;DP=12;ExcessHet=3.0103;FS=0.000;MLEAC=1;MLEAF=0.500;MQ=37.47;MQRankSum=1.408;QD=4.22;ReadPosRankSum=-0.786;SOR=0.446	GT:AD:DP:GQ:PL	0/1:7,5:12:58:58,0,103
CP011966.3	1901438	.	T	G	40.60	.	AC=1;AF=0.500;AN=2;BaseQRankSum=0.842;DP=5;ExcessHet=3.0103;FS=0.000;MLEAC=1;MLEAF=0.500;MQ=38.70;MQRankSum=-0.842;QD=8.12;ReadPosRankSum=0.000;SOR=0.446	GT:AD:DP:GQ:PL	0/1:3,2:5:48:48,0,68
CP011966.3	1901447	.	T	G	34.60	.	AC=1;AF=0.500;AN=2;BaseQRankSum=-0.712;DP=7;ExcessHet=3.0103;FS=0.000;MLEAC=1;MLEAF=0.500;MQ=39.08;MQRankSum=-1.068;QD=4.94;ReadPosRankSum=0.712;SOR=0.223	GT:AD:DP:GQ:PL	0/1:5,2:7:42:42,0,104
CP011966.3	2161961	.	A	AG	734.06	.	AC=2;AF=1.00;AN=2;DP=23;ExcessHet=3.0103;FS=0.000;MLEAC=2;MLEAF=1.00;MQ=37.38;QD=33.37;SOR=6.273	GT:AD:DP:GQ:PL	1/1:0,22:22:69:748,69,0
CP011966.3	2163337	.	C	CG	804.06	.	AC=2;AF=1.00;AN=2;DP=24;ExcessHet=3.0103;FS=0.000;MLEAC=2;MLEAF=1.00;MQ=39.09;QD=34.96;SOR=6.358	GT:AD:DP:GQ:PL	1/1:0,23:23:69:818,69,0
CP011966.3	2207690	.	C	CT	95.65	.	AC=1;AF=0.500;AN=2;BaseQRankSum=-0.253;DP=6;ExcessHet=3.0103;FS=0.000;MLEAC=1;MLEAF=0.500;MQ=27.83;MQRankSum=-1.282;QD=19.13;ReadPosRankSum=0.524;SOR=0.693	GT:AD:DP:GQ:PL	0/1:1,4:5:16:103,0,16
CP011966.3	2311292	.	G	A	463.60	.	AC=1;AF=0.500;AN=2;BaseQRankSum=0.046;DP=187;ExcessHet=3.0103;FS=2.618;MLEAC=1;MLEAF=0.500;MQ=60.00;MQRankSum=0.000;QD=2.48;ReadPosRankSum=0.106;SOR=0.848	GT:AD:DP:GQ:PL	0/1:158,29:187:99:471,0,4983
CP011966.3	2331356	.	G	A	501.60	.	AC=1;AF=0.500;AN=2;BaseQRankSum=1.333;DP=159;ExcessHet=3.0103;FS=5.296;MLEAC=1;MLEAF=0.500;MQ=60.00;MQRankSum=0.000;QD=3.15;ReadPosRankSum=0.172;SOR=0.758	GT:AD:DP:GQ:PL	0/1:132,27:159:99:509,0,4165
CP011966.3	2568418	.	G	A	232.60	.	AC=1;AF=0.500;AN=2;BaseQRankSum=0.309;DP=128;ExcessHet=3.0103;FS=0.981;MLEAC=1;MLEAF=0.500;MQ=60.00;MQRankSum=0.000;QD=1.82;ReadPosRankSum=0.478;SOR=0.544	GT:AD:DP:GQ:PL	0/1:111,17:128:99:240,0,3681
CP011966.3	2775791	.	C	T	172.60	.	AC=1;AF=0.500;AN=2;BaseQRankSum=-3.809;DP=73;ExcessHet=3.0103;FS=30.164;MLEAC=1;MLEAF=0.500;MQ=58.67;MQRankSum=1.317;QD=2.47;ReadPosRankSum=-2.187;SOR=5.130	GT:AD:DP:GQ:PL	0/1:57,13:70:99:180,0,2002
CP011966.3	2775798	.	A	C	170.60	.	AC=1;AF=0.500;AN=2;BaseQRankSum=-1.018;DP=66;ExcessHet=3.0103;FS=26.274;MLEAC=1;MLEAF=0.500;MQ=58.53;MQRankSum=1.417;QD=2.67;ReadPosRankSum=-3.532;SOR=4.907	GT:AD:DP:GQ:PL	0/1:51,13:64:99:178,0,1912
CP011966.3	2775801	.	A	C	167.60	.	AC=1;AF=0.500;AN=2;BaseQRankSum=-2.327;DP=63;ExcessHet=3.0103;FS=26.521;MLEAC=1;MLEAF=0.500;MQ=58.46;MQRankSum=1.378;QD=2.70;ReadPosRankSum=-4.451;SOR=4.830	GT:AD:DP:GQ:PL	0/1:50,12:62:99:175,0,1945
CP011966.3	2775803	.	C	CTAG	163.64	.	AC=1;AF=0.500;AN=2;BaseQRankSum=0.602;DP=61;ExcessHet=3.0103;FS=16.784;MLEAC=1;MLEAF=0.500;MQ=58.41;MQRankSum=1.148;QD=2.73;ReadPosRankSum=-3.705;SOR=3.863	GT:AD:DP:GQ:PL	0/1:49,11:60:99:171,0,1941
CP011966.3	2775807	.	C	A	198.60	.	AC=1;AF=0.500;AN=2;BaseQRankSum=-4.962;DP=57;ExcessHet=3.0103;FS=63.280;MLEAC=1;MLEAF=0.500;MQ=58.29;MQRankSum=0.608;QD=3.61;ReadPosRankSum=-3.431;SOR=6.272	GT:AD:DP:GQ:PL	0/1:33,22:55:99:206,0,828
CP011966.3	2775912	.	T	C	121.60	.	AC=1;AF=0.500;AN=2;BaseQRankSum=-5.468;DP=75;ExcessHet=3.0103;FS=67.536;MLEAC=1;MLEAF=0.500;MQ=60.00;MQRankSum=0.000;QD=1.69;ReadPosRankSum=-5.970;SOR=6.932	GT:AD:DP:GQ:PL	0/1:41,31:72:99:129,0,957
CP011966.3	3003805	.	AAC	A	2238.03	.	AC=2;AF=1.00;AN=2;DP=59;ExcessHet=3.0103;FS=0.000;MLEAC=2;MLEAF=1.00;MQ=60.00;QD=24.84;SOR=0.773	GT:AD:DP:GQ:PL	1/1:0,50:50:99:2252,152,0
CP011966.3	3003809	.	AC	A	2236.03	.	AC=2;AF=1.00;AN=2;DP=50;ExcessHet=3.0103;FS=0.000;MLEAC=2;MLEAF=1.00;MQ=60.00;QD=25.31;SOR=0.773	GT:AD:DP:GQ:PL	1/1:0,50:50:99:2250,151,0
CP011966.3	3003815	.	GAC	G	2236.03	.	AC=2;AF=1.00;AN=2;DP=46;ExcessHet=3.0103;FS=0.000;MLEAC=2;MLEAF=1.00;MQ=60.00;QD=31.63;SOR=0.780	GT:AD:DP:GQ:PL	1/1:0,46:46:99:2250,151,0
CP011966.3	3003823	.	TG	T	2011.03	.	AC=2;AF=1.00;AN=2;DP=44;ExcessHet=3.0103;FS=0.000;MLEAC=2;MLEAF=1.00;MQ=60.00;QD=32.38;SOR=0.784	GT:AD:DP:GQ:PL	1/1:0,44:44:99:2025,135,0
CP011966.3	3003825	.	CA	C	1966.03	.	AC=2;AF=1.00;AN=2;DP=42;ExcessHet=3.0103;FS=0.000;MLEAC=2;MLEAF=1.00;MQ=60.00;QD=35.32;SOR=0.693	GT:AD:DP:GQ:PL	1/1:0,42:42:99:1980,132,0
CP011966.3	3003835	.	AG	A	1435.03	.	AC=2;AF=1.00;AN=2;DP=37;ExcessHet=3.0103;FS=0.000;MLEAC=2;MLEAF=1.00;MQ=60.00;QD=25.62;SOR=0.693	GT:AD:DP:GQ:PL	1/1:0,34:34:99:1449,103,0
CP011966.3	3003843	.	TTC	T	1156.03	.	AC=2;AF=1.00;AN=2;DP=26;ExcessHet=3.0103;FS=0.000;MLEAC=2;MLEAF=1.00;MQ=60.00;QD=32.70;SOR=0.846	GT:AD:DP:GQ:PL	1/1:0,26:26:78:1170,78,0
CP011966.3	3003855	.	GA	G	199.93	.	AC=2;AF=1.00;AN=2;DP=8;ExcessHet=3.0103;FS=0.000;MLEAC=2;MLEAF=1.00;MQ=60.00;QD=33.32;SOR=2.303	GT:AD:DP:GQ:PL	1/1:0,6:6:18:214,18,0
CP011966.3	3004044	.	T	A	225.60	.	AC=1;AF=0.500;AN=2;BaseQRankSum=1.311;DP=83;ExcessHet=3.0103;FS=17.545;MLEAC=1;MLEAF=0.500;MQ=49.23;MQRankSum=-2.290;QD=2.72;ReadPosRankSum=-2.373;SOR=1.906	GT:AD:DP:GQ:PL	0/1:64,19:83:99:233,0,1646
CP011966.3	3004250	.	C	A	67.60	.	AC=1;AF=0.500;AN=2;BaseQRankSum=-1.060;DP=21;ExcessHet=3.0103;FS=7.384;MLEAC=1;MLEAF=0.500;MQ=47.59;MQRankSum=-2.112;QD=3.22;ReadPosRankSum=2.538;SOR=1.773	GT:AD:DP:GQ:PL	0/1:13,8:21:75:75,0,258
CP011966.3	3004495	.	A	T	114.60	.	AC=1;AF=0.500;AN=2;BaseQRankSum=-2.531;DP=46;ExcessHet=3.0103;FS=4.847;MLEAC=1;MLEAF=0.500;MQ=54.05;MQRankSum=-2.591;QD=2.49;ReadPosRankSum=-0.708;SOR=0.242	GT:AD:DP:GQ:PL	0/1:33,13:46:99:122,0,928
CP011966.3	3006191	.	C	A	72.60	.	AC=1;AF=0.500;AN=2;BaseQRankSum=-2.398;DP=29;ExcessHet=3.0103;FS=16.377;MLEAC=1;MLEAF=0.500;MQ=57.91;MQRankSum=-3.697;QD=2.50;ReadPosRankSum=-0.204;SOR=4.170	GT:AD:DP:GQ:PL	0/1:22,7:29:80:80,0,461
CP011966.3	3007379	.	C	A	32.60	.	AC=1;AF=0.500;AN=2;BaseQRankSum=-2.542;DP=41;ExcessHet=3.0103;FS=1.384;MLEAC=1;MLEAF=0.500;MQ=58.48;MQRankSum=0.527;QD=0.82;ReadPosRankSum=-2.517;SOR=0.713	GT:AD:DP:GQ:PL	0/1:29,11:40:40:40,0,744
CP011966.3	3007658	.	C	A	48.60	.	AC=1;AF=0.500;AN=2;BaseQRankSum=-3.074;DP=49;ExcessHet=3.0103;FS=2.659;MLEAC=1;MLEAF=0.500;MQ=57.98;MQRankSum=-0.127;QD=0.99;ReadPosRankSum=-0.365;SOR=0.382	GT:AD:DP:GQ:PL	0/1:35,14:49:56:56,0,840
CP011966.3	3007799	.	C	A	69.60	.	AC=1;AF=0.500;AN=2;BaseQRankSum=-2.925;DP=41;ExcessHet=3.0103;FS=2.987;MLEAC=1;MLEAF=0.500;MQ=58.90;MQRankSum=-1.886;QD=1.74;ReadPosRankSum=0.289;SOR=1.292	GT:AD:DP:GQ:PL	0/1:27,13:40:77:77,0,544
CP011966.3	3008326	.	C	A	36.60	.	AC=1;AF=0.500;AN=2;BaseQRankSum=-1.798;DP=31;ExcessHet=3.0103;FS=11.826;MLEAC=1;MLEAF=0.500;MQ=59.19;MQRankSum=0.708;QD=1.22;ReadPosRankSum=-0.501;SOR=3.467	GT:AD:DP:GQ:PL	0/1:25,5:30:44:44,0,828
CP011966.3	3008654	.	T	G	66.60	.	AC=1;AF=0.500;AN=2;BaseQRankSum=-3.193;DP=42;ExcessHet=3.0103;FS=39.757;MLEAC=1;MLEAF=0.500;MQ=59.24;MQRankSum=-2.435;QD=1.62;ReadPosRankSum=-1.255;SOR=5.418	GT:AD:DP:GQ:PL	0/1:27,14:41:74:74,0,557
CP011966.3	4144433	.	G	A	217.60	.	AC=1;AF=0.500;AN=2;BaseQRankSum=-1.180;DP=177;ExcessHet=3.0103;FS=0.851;MLEAC=1;MLEAF=0.500;MQ=60.00;MQRankSum=0.000;QD=1.23;ReadPosRankSum=1.372;SOR=0.830	GT:AD:DP:GQ:PL	0/1:155,22:177:99:225,0,5107
