# Supplementary material for: Phenotypic and Genomic Analysis of Clostridium beijerinckii NRRL B-598 Mutants With Increased Butanol Tolerance
Source: Front Bioeng Biotechnol. 2020 Nov 5;8:598392. doi: 10.3389/fbioe.2020.598392 (PMC7674653; doi:10.3389/fbioe.2020.598392)
Supplement: Supplementary file 2 [file Data_Sheet_2.zip › Supplementary Files 4/unfiltered/E32.vcf]

##fileformat=VCFv4.2
##FILTER=<ID=LowQual,Description="Low quality">
##FORMAT=<ID=AD,Number=R,Type=Integer,Description="Allelic depths for the ref and alt alleles in the order listed">
##FORMAT=<ID=DP,Number=1,Type=Integer,Description="Approximate read depth (reads with MQ=255 or with bad mates are filtered)">
##FORMAT=<ID=GQ,Number=1,Type=Integer,Description="Genotype Quality">
##FORMAT=<ID=GT,Number=1,Type=String,Description="Genotype">
##FORMAT=<ID=PL,Number=G,Type=Integer,Description="Normalized, Phred-scaled likelihoods for genotypes as defined in the VCF specification">
##GATKCommandLine=<ID=HaplotypeCaller,CommandLine="HaplotypeCaller  --output vcf_bwa_gatk/E32.vcf --input mapped_bwa_filtered_RG/E32_RG.bam --reference /home/user_pool_1/sedlar2/C_bei/mutants/ref_gatk/CP011966.3.fasta  --use-new-qual-calculator true --annotate-with-num-discovered-alleles false --heterozygosity 0.001 --indel-heterozygosity 1.25E-4 --heterozygosity-stdev 0.01 --standard-min-confidence-threshold-for-calling 30.0 --max-alternate-alleles 6 --max-genotype-count 1024 --sample-ploidy 2 --num-reference-samples-if-no-call 0 --contamination-fraction-to-filter 0.0 --output-mode EMIT_VARIANTS_ONLY --all-site-pls false --gvcf-gq-bands 1 --gvcf-gq-bands 2 --gvcf-gq-bands 3 --gvcf-gq-bands 4 --gvcf-gq-bands 5 --gvcf-gq-bands 6 --gvcf-gq-bands 7 --gvcf-gq-bands 8 --gvcf-gq-bands 9 --gvcf-gq-bands 10 --gvcf-gq-bands 11 --gvcf-gq-bands 12 --gvcf-gq-bands 13 --gvcf-gq-bands 14 --gvcf-gq-bands 15 --gvcf-gq-bands 16 --gvcf-gq-bands 17 --gvcf-gq-bands 18 --gvcf-gq-bands 19 --gvcf-gq-bands 20 --gvcf-gq-bands 21 --gvcf-gq-bands 22 --gvcf-gq-bands 23 --gvcf-gq-bands 24 --gvcf-gq-bands 25 --gvcf-gq-bands 26 --gvcf-gq-bands 27 --gvcf-gq-bands 28 --gvcf-gq-bands 29 --gvcf-gq-bands 30 --gvcf-gq-bands 31 --gvcf-gq-bands 32 --gvcf-gq-bands 33 --gvcf-gq-bands 34 --gvcf-gq-bands 35 --gvcf-gq-bands 36 --gvcf-gq-bands 37 --gvcf-gq-bands 38 --gvcf-gq-bands 39 --gvcf-gq-bands 40 --gvcf-gq-bands 41 --gvcf-gq-bands 42 --gvcf-gq-bands 43 --gvcf-gq-bands 44 --gvcf-gq-bands 45 --gvcf-gq-bands 46 --gvcf-gq-bands 47 --gvcf-gq-bands 48 --gvcf-gq-bands 49 --gvcf-gq-bands 50 --gvcf-gq-bands 51 --gvcf-gq-bands 52 --gvcf-gq-bands 53 --gvcf-gq-bands 54 --gvcf-gq-bands 55 --gvcf-gq-bands 56 --gvcf-gq-bands 57 --gvcf-gq-bands 58 --gvcf-gq-bands 59 --gvcf-gq-bands 60 --gvcf-gq-bands 70 --gvcf-gq-bands 80 --gvcf-gq-bands 90 --gvcf-gq-bands 99 --floor-blocks false --indel-size-to-eliminate-in-ref-model 10 --disable-optimizations false --just-determine-active-regions false --dont-genotype false --do-not-run-physical-phasing false --use-filtered-reads-for-annotations false --correct-overlapping-quality false --adaptive-pruning false --do-not-recover-dangling-branches false --recover-dangling-heads false --dont-trim-active-regions false --max-extension 25 --padding-around-indels 150 --padding-around-snps 20 --kmer-size 10 --kmer-size 25 --dont-increase-kmer-sizes-for-cycles false --allow-non-unique-kmers-in-ref false --num-pruning-samples 1 --min-dangling-branch-length 4 --recover-all-dangling-branches false --max-num-haplotypes-in-population 128 --min-pruning 2 --adaptive-pruning-initial-error-rate 0.001 --pruning-lod-threshold 2.302585092994046 --max-unpruned-variants 100 --linked-de-bruijn-graph false --debug-assembly false --debug-graph-transformations false --capture-assembly-failure-bam false --error-correct-reads false --kmer-length-for-read-error-correction 25 --min-observations-for-kmer-to-be-solid 20 --likelihood-calculation-engine PairHMM --base-quality-score-threshold 18 --pair-hmm-gap-continuation-penalty 10 --pair-hmm-implementation FASTEST_AVAILABLE --pcr-indel-model CONSERVATIVE --phred-scaled-global-read-mismapping-rate 45 --native-pair-hmm-threads 4 --native-pair-hmm-use-double-precision false --bam-writer-type CALLED_HAPLOTYPES --dont-use-soft-clipped-bases false --min-base-quality-score 10 --smith-waterman JAVA --emit-ref-confidence NONE --max-mnp-distance 0 --force-call-filtered-alleles false --min-assembly-region-size 50 --max-assembly-region-size 300 --assembly-region-padding 100 --max-reads-per-alignment-start 50 --active-probability-threshold 0.002 --max-prob-propagation-distance 50 --force-active false --interval-set-rule UNION --interval-padding 0 --interval-exclusion-padding 0 --interval-merging-rule ALL --read-validation-stringency SILENT --seconds-between-progress-updates 10.0 --disable-sequence-dictionary-validation false --create-output-bam-index true --create-output-bam-md5 false --create-output-variant-index true --create-output-variant-md5 false --lenient false --add-output-sam-program-record true --add-output-vcf-command-line true --cloud-prefetch-buffer 40 --cloud-index-prefetch-buffer -1 --disable-bam-index-caching false --sites-only-vcf-output false --help false --version false --showHidden false --verbosity INFO --QUIET false --use-jdk-deflater false --use-jdk-inflater false --gcs-max-retries 20 --gcs-project-for-requester-pays  --disable-tool-default-read-filters false --minimum-mapping-quality 20 --disable-tool-default-annotations false --enable-all-annotations false --allow-old-rms-mapping-quality-annotation-data false",Version="4.1.4.1",Date="January 28, 2020 at 11:50:54 PM CET">
##INFO=<ID=AC,Number=A,Type=Integer,Description="Allele count in genotypes, for each ALT allele, in the same order as listed">
##INFO=<ID=AF,Number=A,Type=Float,Description="Allele Frequency, for each ALT allele, in the same order as listed">
##INFO=<ID=AN,Number=1,Type=Integer,Description="Total number of alleles in called genotypes">
##INFO=<ID=BaseQRankSum,Number=1,Type=Float,Description="Z-score from Wilcoxon rank sum test of Alt Vs. Ref base qualities">
##INFO=<ID=DP,Number=1,Type=Integer,Description="Approximate read depth; some reads may have been filtered">
##INFO=<ID=DS,Number=0,Type=Flag,Description="Were any of the samples downsampled?">
##INFO=<ID=ExcessHet,Number=1,Type=Float,Description="Phred-scaled p-value for exact test of excess heterozygosity">
##INFO=<ID=FS,Number=1,Type=Float,Description="Phred-scaled p-value using Fisher's exact test to detect strand bias">
##INFO=<ID=InbreedingCoeff,Number=1,Type=Float,Description="Inbreeding coefficient as estimated from the genotype likelihoods per-sample when compared against the Hardy-Weinberg expectation">
##INFO=<ID=MLEAC,Number=A,Type=Integer,Description="Maximum likelihood expectation (MLE) for the allele counts (not necessarily the same as the AC), for each ALT allele, in the same order as listed">
##INFO=<ID=MLEAF,Number=A,Type=Float,Description="Maximum likelihood expectation (MLE) for the allele frequency (not necessarily the same as the AF), for each ALT allele, in the same order as listed">
##INFO=<ID=MQ,Number=1,Type=Float,Description="RMS Mapping Quality">
##INFO=<ID=MQRankSum,Number=1,Type=Float,Description="Z-score From Wilcoxon rank sum test of Alt vs. Ref read mapping qualities">
##INFO=<ID=QD,Number=1,Type=Float,Description="Variant Confidence/Quality by Depth">
##INFO=<ID=ReadPosRankSum,Number=1,Type=Float,Description="Z-score from Wilcoxon rank sum test of Alt vs. Ref read position bias">
##INFO=<ID=SOR,Number=1,Type=Float,Description="Symmetric Odds Ratio of 2x2 contingency table to detect strand bias">
##contig=<ID=CP011966.3,length=6186993>
##source=HaplotypeCaller
#CHROM	POS	ID	REF	ALT	QUAL	FILTER	INFO	FORMAT	E32
CP011966.3	1112121	.	G	A	771.60	.	AC=1;AF=0.500;AN=2;BaseQRankSum=1.966;DP=225;ExcessHet=3.0103;FS=0.655;MLEAC=1;MLEAF=0.500;MQ=60.00;MQRankSum=0.000;QD=3.43;ReadPosRankSum=-0.712;SOR=0.579	GT:AD:DP:GQ:PL	0/1:186,39:225:99:779,0,5748
CP011966.3	1120479	.	G	A	130.60	.	AC=1;AF=0.500;AN=2;BaseQRankSum=-1.241;DP=217;ExcessHet=3.0103;FS=5.532;MLEAC=1;MLEAF=0.500;MQ=52.09;MQRankSum=-1.726;QD=0.60;ReadPosRankSum=0.227;SOR=0.936	GT:AD:DP:GQ:PL	0/1:192,24:216:99:138,0,6135
CP011966.3	2161961	.	A	AG	475.06	.	AC=2;AF=1.00;AN=2;DP=18;ExcessHet=3.0103;FS=0.000;MLEAC=2;MLEAF=1.00;MQ=39.16;QD=31.67;SOR=5.549	GT:AD:DP:GQ:PL	1/1:0,15:15:45:489,45,0
CP011966.3	2163337	.	C	CG	1053.06	.	AC=2;AF=1.00;AN=2;DP=32;ExcessHet=3.0103;FS=0.000;MLEAC=2;MLEAF=1.00;MQ=40.42;QD=23.27;SOR=5.421	GT:AD:DP:GQ:PL	1/1:0,30:30:90:1067,90,0
CP011966.3	2207690	.	C	CT	85.64	.	AC=1;AF=0.500;AN=2;BaseQRankSum=1.834;DP=11;ExcessHet=3.0103;FS=3.979;MLEAC=1;MLEAF=0.500;MQ=34.77;MQRankSum=-1.501;QD=14.27;ReadPosRankSum=-0.842;SOR=1.414	GT:AD:DP:GQ:PL	0/1:2,4:6:40:93,0,40
CP011966.3	2775791	.	C	A	167.60	.	AC=1;AF=0.500;AN=2;BaseQRankSum=-4.050;DP=70;ExcessHet=3.0103;FS=26.848;MLEAC=1;MLEAF=0.500;MQ=59.58;MQRankSum=-3.260;QD=2.70;ReadPosRankSum=-0.251;SOR=4.611	GT:AD:DP:GQ:PL	0/1:50,12:62:99:175,0,1832
CP011966.3	2775798	.	A	C	345.60	.	AC=1;AF=0.500;AN=2;BaseQRankSum=-2.672;DP=59;ExcessHet=3.0103;FS=30.449;MLEAC=1;MLEAF=0.500;MQ=59.07;MQRankSum=-2.135;QD=6.06;ReadPosRankSum=-3.492;SOR=4.171	GT:AD:DP:GQ:PL	0/1:41,16:57:99:353,0,1671
CP011966.3	2775801	.	A	C	350.60	.	AC=1;AF=0.500;AN=2;BaseQRankSum=-3.509;DP=56;ExcessHet=3.0103;FS=31.289;MLEAC=1;MLEAF=0.500;MQ=59.02;MQRankSum=-2.015;QD=6.49;ReadPosRankSum=-4.638;SOR=4.169	GT:AD:DP:GQ:PL	0/1:38,16:54:99:358,0,1549
CP011966.3	2775805	.	G	A	34.60	.	AC=1;AF=0.500;AN=2;BaseQRankSum=-2.700;DP=49;ExcessHet=3.0103;FS=25.245;MLEAC=1;MLEAF=0.500;MQ=58.94;MQRankSum=-2.307;QD=0.75;ReadPosRankSum=-3.492;SOR=4.612	GT:AD:DP:GQ:PL	0/1:37,9:46:42:42,0,1646
CP011966.3	2775912	.	T	C	183.60	.	AC=1;AF=0.500;AN=2;BaseQRankSum=-4.153;DP=62;ExcessHet=3.0103;FS=59.017;MLEAC=1;MLEAF=0.500;MQ=59.30;MQRankSum=-1.873;QD=3.28;ReadPosRankSum=-3.765;SOR=6.593	GT:AD:DP:GQ:PL	0/1:30,26:56:99:191,0,677
CP011966.3	3003805	.	AAC	A	1993.03	.	AC=2;AF=1.00;AN=2;DP=51;ExcessHet=3.0103;FS=0.000;MLEAC=2;MLEAF=1.00;MQ=60.00;QD=28.58;SOR=1.154	GT:AD:DP:GQ:PL	1/1:0,45:45:99:2007,136,0
CP011966.3	3003809	.	AC	A	1991.03	.	AC=2;AF=1.00;AN=2;DP=44;ExcessHet=3.0103;FS=0.000;MLEAC=2;MLEAF=1.00;MQ=60.00;QD=28.94;SOR=1.230	GT:AD:DP:GQ:PL	1/1:0,44:44:99:2005,135,0
CP011966.3	3003815	.	GAC	G	1921.03	.	AC=2;AF=1.00;AN=2;DP=43;ExcessHet=3.0103;FS=0.000;MLEAC=2;MLEAF=1.00;MQ=60.00;QD=32.88;SOR=1.312	GT:AD:DP:GQ:PL	1/1:0,43:43:99:1935,129,0
CP011966.3	3003823	.	TG	T	1696.03	.	AC=2;AF=1.00;AN=2;DP=35;ExcessHet=3.0103;FS=0.000;MLEAC=2;MLEAF=1.00;MQ=60.00;QD=27.19;SOR=1.308	GT:AD:DP:GQ:PL	1/1:0,35:35:99:1710,114,0
CP011966.3	3003825	.	CA	C	1561.03	.	AC=2;AF=1.00;AN=2;DP=35;ExcessHet=3.0103;FS=0.000;MLEAC=2;MLEAF=1.00;MQ=60.00;QD=31.64;SOR=1.308	GT:AD:DP:GQ:PL	1/1:0,35:35:99:1575,105,0
CP011966.3	3003835	.	AG	A	1224.03	.	AC=2;AF=1.00;AN=2;DP=29;ExcessHet=3.0103;FS=0.000;MLEAC=2;MLEAF=1.00;MQ=60.00;QD=29.97;SOR=1.179	GT:AD:DP:GQ:PL	1/1:0,28:28:84:1238,84,0
CP011966.3	3003843	.	TTC	T	1186.03	.	AC=2;AF=1.00;AN=2;DP=26;ExcessHet=3.0103;FS=0.000;MLEAC=2;MLEAF=1.00;MQ=60.00;QD=28.75;SOR=1.220	GT:AD:DP:GQ:PL	1/1:0,26:26:81:1200,81,0
CP011966.3	3003855	.	GA	G	412.02	.	AC=2;AF=1.00;AN=2;DP=16;ExcessHet=3.0103;FS=0.000;MLEAC=2;MLEAF=1.00;MQ=60.00;QD=34.34;SOR=1.022	GT:AD:DP:GQ:PL	1/1:0,12:12:36:426,36,0
CP011966.3	3004044	.	T	A	249.60	.	AC=1;AF=0.500;AN=2;BaseQRankSum=0.026;DP=78;ExcessHet=3.0103;FS=5.451;MLEAC=1;MLEAF=0.500;MQ=50.78;MQRankSum=-1.737;QD=3.28;ReadPosRankSum=-2.754;SOR=1.355	GT:AD:DP:GQ:PL	0/1:59,17:76:99:257,0,1524
CP011966.3	3006056	.	C	A	36.60	.	AC=1;AF=0.500;AN=2;BaseQRankSum=-3.072;DP=33;ExcessHet=3.0103;FS=6.291;MLEAC=1;MLEAF=0.500;MQ=58.19;MQRankSum=-0.464;QD=1.14;ReadPosRankSum=-1.594;SOR=2.075	GT:AD:DP:GQ:PL	0/1:23,9:32:44:44,0,526
CP011966.3	3007079	.	C	A	39.60	.	AC=1;AF=0.500;AN=2;BaseQRankSum=-3.793;DP=47;ExcessHet=3.0103;FS=11.509;MLEAC=1;MLEAF=0.500;MQ=55.27;MQRankSum=-0.283;QD=0.88;ReadPosRankSum=0.342;SOR=2.260	GT:AD:DP:GQ:PL	0/1:35,10:45:47:47,0,1072
CP011966.3	3007379	.	C	A	190.60	.	AC=1;AF=0.500;AN=2;BaseQRankSum=-3.222;DP=39;ExcessHet=3.0103;FS=1.342;MLEAC=1;MLEAF=0.500;MQ=58.99;MQRankSum=0.594;QD=5.02;ReadPosRankSum=-0.454;SOR=1.022	GT:AD:DP:GQ:PL	0/1:20,18:38:99:198,0,545
CP011966.3	3007397	.	C	A	40.60	.	AC=1;AF=0.500;AN=2;BaseQRankSum=-2.743;DP=32;ExcessHet=3.0103;FS=0.000;MLEAC=1;MLEAF=0.500;MQ=60.00;MQRankSum=0.000;QD=1.27;ReadPosRankSum=0.549;SOR=0.693	GT:AD:DP:GQ:PL	0/1:22,10:32:48:48,0,561
CP011966.3	3025903	.	C	A	47.60	.	AC=1;AF=0.500;AN=2;BaseQRankSum=-3.405;DP=46;ExcessHet=3.0103;FS=21.888;MLEAC=1;MLEAF=0.500;MQ=57.19;MQRankSum=-2.558;QD=1.06;ReadPosRankSum=-1.429;SOR=3.762	GT:AD:DP:GQ:PL	0/1:32,13:45:55:55,0,760
CP011966.3	3876973	.	C	A	5416.03	.	AC=2;AF=1.00;AN=2;DP=154;ExcessHet=3.0103;FS=0.000;MLEAC=2;MLEAF=1.00;MQ=60.00;QD=29.79;SOR=0.801	GT:AD:DP:GQ:PL	1/1:0,154:154:99:5430,462,0
CP011966.3	4087692	.	T	TAAAAAA	252.64	.	AC=1;AF=0.500;AN=2;BaseQRankSum=-0.111;DP=114;ExcessHet=3.0103;FS=10.735;MLEAC=1;MLEAF=0.500;MQ=60.00;MQRankSum=0.000;QD=2.43;ReadPosRankSum=1.517;SOR=2.254	GT:AD:DP:GQ:PL	0/1:72,32:104:99:260,0,1646
CP011966.3	4087693	.	C	A	474.64	.	AC=1;AF=0.500;AN=2;BaseQRankSum=-0.297;DP=114;ExcessHet=3.0103;FS=47.363;MLEAC=1;MLEAF=0.500;MQ=60.00;MQRankSum=0.000;QD=4.84;ReadPosRankSum=-6.105;SOR=1.941	GT:AD:DP:GQ:PL	0/1:49,49:98:99:482,0,745
CP011966.3	4243379	.	C	CAT	7231.06	.	AC=2;AF=1.00;AN=2;BaseQRankSum=-1.067;DP=202;ExcessHet=3.0103;FS=0.000;MLEAC=2;MLEAF=1.00;MQ=60.00;MQRankSum=0.000;QD=33.38;ReadPosRankSum=0.344;SOR=0.704	GT:AD:DP:GQ:PL	1/1:2,187:189:99:7245,493,0
CP011966.3	4551277	.	G	A	1166.60	.	AC=1;AF=0.500;AN=2;BaseQRankSum=2.405;DP=198;ExcessHet=3.0103;FS=4.932;MLEAC=1;MLEAF=0.500;MQ=60.00;MQRankSum=0.000;QD=5.89;ReadPosRankSum=0.795;SOR=0.727	GT:AD:DP:GQ:PL	0/1:150,48:198:99:1174,0,4569
CP011966.3	4619802	.	T	TTA	307.64	.	AC=1;AF=0.500;AN=2;BaseQRankSum=-1.002;DP=198;ExcessHet=3.0103;FS=4.136;MLEAC=1;MLEAF=0.500;MQ=60.00;MQRankSum=0.000;QD=1.64;ReadPosRankSum=-1.858;SOR=1.129	GT:AD:DP:GQ:PL	0/1:164,24:188:99:315,0,5531
CP011966.3	4960470	.	G	A	2380.60	.	AC=1;AF=0.500;AN=2;BaseQRankSum=-1.343;DP=214;ExcessHet=3.0103;FS=1.092;MLEAC=1;MLEAF=0.500;MQ=60.00;MQRankSum=0.000;QD=11.12;ReadPosRankSum=1.470;SOR=0.815	GT:AD:DP:GQ:PL	0/1:130,84:214:99:2388,0,4126
CP011966.3	4982628	.	C	T	2219.60	.	AC=1;AF=0.500;AN=2;BaseQRankSum=0.326;DP=226;ExcessHet=3.0103;FS=1.666;MLEAC=1;MLEAF=0.500;MQ=60.00;MQRankSum=0.000;QD=9.82;ReadPosRankSum=-0.319;SOR=0.766	GT:AD:DP:GQ:PL	0/1:142,84:226:99:2227,0,4310
CP011966.3	5011570	.	C	T	2692.60	.	AC=1;AF=0.500;AN=2;BaseQRankSum=1.071;DP=237;ExcessHet=3.0103;FS=1.606;MLEAC=1;MLEAF=0.500;MQ=60.00;MQRankSum=0.000;QD=11.36;ReadPosRankSum=0.477;SOR=0.743	GT:AD:DP:GQ:PL	0/1:143,94:237:99:2700,0,4291
CP011966.3	5030254	.	G	A	1332.60	.	AC=1;AF=0.500;AN=2;BaseQRankSum=0.508;DP=243;ExcessHet=3.0103;FS=2.599;MLEAC=1;MLEAF=0.500;MQ=60.00;MQRankSum=0.000;QD=5.48;ReadPosRankSum=1.145;SOR=0.924	GT:AD:DP:GQ:PL	0/1:184,59:243:99:1340,0,5746
CP011966.3	5053669	.	C	T	2504.60	.	AC=1;AF=0.500;AN=2;BaseQRankSum=0.358;DP=250;ExcessHet=3.0103;FS=1.597;MLEAC=1;MLEAF=0.500;MQ=60.00;MQRankSum=0.000;QD=10.02;ReadPosRankSum=-0.840;SOR=0.572	GT:AD:DP:GQ:PL	0/1:160,90:250:99:2512,0,5027
CP011966.3	5083112	.	C	T	2040.60	.	AC=1;AF=0.500;AN=2;BaseQRankSum=-0.539;DP=177;ExcessHet=3.0103;FS=1.880;MLEAC=1;MLEAF=0.500;MQ=60.00;MQRankSum=0.000;QD=11.53;ReadPosRankSum=-0.361;SOR=0.665	GT:AD:DP:GQ:PL	0/1:105,72:177:99:2048,0,3300
CP011966.3	5084395	.	C	T	2804.60	.	AC=1;AF=0.500;AN=2;BaseQRankSum=-0.384;DP=277;ExcessHet=3.0103;FS=2.716;MLEAC=1;MLEAF=0.500;MQ=60.00;MQRankSum=0.000;QD=10.12;ReadPosRankSum=0.244;SOR=0.869	GT:AD:DP:GQ:PL	0/1:173,104:277:99:2812,0,5352
CP011966.3	5126500	.	G	A	1154.60	.	AC=1;AF=0.500;AN=2;BaseQRankSum=0.957;DP=220;ExcessHet=3.0103;FS=1.993;MLEAC=1;MLEAF=0.500;MQ=60.00;MQRankSum=0.000;QD=5.25;ReadPosRankSum=0.566;SOR=0.743	GT:AD:DP:GQ:PL	0/1:169,51:220:99:1162,0,5253
CP011966.3	5150164	.	G	T	35.60	.	AC=1;AF=0.500;AN=2;BaseQRankSum=-2.888;DP=20;ExcessHet=3.0103;FS=0.000;MLEAC=1;MLEAF=0.500;MQ=38.71;MQRankSum=0.844;QD=1.87;ReadPosRankSum=1.253;SOR=0.093	GT:AD:DP:GQ:PL	0/1:15,4:19:43:43,0,592
CP011966.3	5170872	.	G	A	313.60	.	AC=1;AF=0.500;AN=2;BaseQRankSum=2.921;DP=204;ExcessHet=3.0103;FS=0.806;MLEAC=1;MLEAF=0.500;MQ=60.00;MQRankSum=0.000;QD=1.54;ReadPosRankSum=0.646;SOR=0.787	GT:AD:DP:GQ:PL	0/1:180,24:204:99:321,0,5662
CP011966.3	5238075	.	G	A	624.60	.	AC=1;AF=0.500;AN=2;BaseQRankSum=4.503;DP=254;ExcessHet=3.0103;FS=6.991;MLEAC=1;MLEAF=0.500;MQ=60.00;MQRankSum=0.000;QD=2.51;ReadPosRankSum=-0.056;SOR=1.000	GT:AD:DP:GQ:PL	0/1:215,34:249:99:632,0,6839
CP011966.3	5275399	.	G	A	2963.60	.	AC=1;AF=0.500;AN=2;BaseQRankSum=-0.313;DP=251;ExcessHet=3.0103;FS=10.135;MLEAC=1;MLEAF=0.500;MQ=60.00;MQRankSum=0.000;QD=11.81;ReadPosRankSum=0.044;SOR=0.839	GT:AD:DP:GQ:PL	0/1:146,105:251:99:2971,0,4549
CP011966.3	5708361	.	T	C	30.60	.	AC=1;AF=0.500;AN=2;BaseQRankSum=-0.679;DP=304;ExcessHet=3.0103;FS=1.606;MLEAC=1;MLEAF=0.500;MQ=60.00;MQRankSum=0.000;QD=0.10;ReadPosRankSum=0.312;SOR=0.523	GT:AD:DP:GQ:PL	0/1:274,28:302:38:38,0,8739
