# Supplementary material for: Phenotypic and Genomic Analysis of Clostridium beijerinckii NRRL B-598 Mutants With Increased Butanol Tolerance
Source: Front Bioeng Biotechnol. 2020 Nov 5;8:598392. doi: 10.3389/fbioe.2020.598392 (PMC7674653; doi:10.3389/fbioe.2020.598392)
Supplement: Supplementary file 2 [file Data_Sheet_2.zip › Supplementary Files 4/unfiltered/E33.vcf]

##fileformat=VCFv4.2
##FILTER=<ID=LowQual,Description="Low quality">
##FORMAT=<ID=AD,Number=R,Type=Integer,Description="Allelic depths for the ref and alt alleles in the order listed">
##FORMAT=<ID=DP,Number=1,Type=Integer,Description="Approximate read depth (reads with MQ=255 or with bad mates are filtered)">
##FORMAT=<ID=GQ,Number=1,Type=Integer,Description="Genotype Quality">
##FORMAT=<ID=GT,Number=1,Type=String,Description="Genotype">
##FORMAT=<ID=PL,Number=G,Type=Integer,Description="Normalized, Phred-scaled likelihoods for genotypes as defined in the VCF specification">
##GATKCommandLine=<ID=HaplotypeCaller,CommandLine="HaplotypeCaller  --output vcf_bwa_gatk/E33.vcf --input mapped_bwa_filtered_RG/E33_RG.bam --reference /home/user_pool_1/sedlar2/C_bei/mutants/ref_gatk/CP011966.3.fasta  --use-new-qual-calculator true --annotate-with-num-discovered-alleles false --heterozygosity 0.001 --indel-heterozygosity 1.25E-4 --heterozygosity-stdev 0.01 --standard-min-confidence-threshold-for-calling 30.0 --max-alternate-alleles 6 --max-genotype-count 1024 --sample-ploidy 2 --num-reference-samples-if-no-call 0 --contamination-fraction-to-filter 0.0 --output-mode EMIT_VARIANTS_ONLY --all-site-pls false --gvcf-gq-bands 1 --gvcf-gq-bands 2 --gvcf-gq-bands 3 --gvcf-gq-bands 4 --gvcf-gq-bands 5 --gvcf-gq-bands 6 --gvcf-gq-bands 7 --gvcf-gq-bands 8 --gvcf-gq-bands 9 --gvcf-gq-bands 10 --gvcf-gq-bands 11 --gvcf-gq-bands 12 --gvcf-gq-bands 13 --gvcf-gq-bands 14 --gvcf-gq-bands 15 --gvcf-gq-bands 16 --gvcf-gq-bands 17 --gvcf-gq-bands 18 --gvcf-gq-bands 19 --gvcf-gq-bands 20 --gvcf-gq-bands 21 --gvcf-gq-bands 22 --gvcf-gq-bands 23 --gvcf-gq-bands 24 --gvcf-gq-bands 25 --gvcf-gq-bands 26 --gvcf-gq-bands 27 --gvcf-gq-bands 28 --gvcf-gq-bands 29 --gvcf-gq-bands 30 --gvcf-gq-bands 31 --gvcf-gq-bands 32 --gvcf-gq-bands 33 --gvcf-gq-bands 34 --gvcf-gq-bands 35 --gvcf-gq-bands 36 --gvcf-gq-bands 37 --gvcf-gq-bands 38 --gvcf-gq-bands 39 --gvcf-gq-bands 40 --gvcf-gq-bands 41 --gvcf-gq-bands 42 --gvcf-gq-bands 43 --gvcf-gq-bands 44 --gvcf-gq-bands 45 --gvcf-gq-bands 46 --gvcf-gq-bands 47 --gvcf-gq-bands 48 --gvcf-gq-bands 49 --gvcf-gq-bands 50 --gvcf-gq-bands 51 --gvcf-gq-bands 52 --gvcf-gq-bands 53 --gvcf-gq-bands 54 --gvcf-gq-bands 55 --gvcf-gq-bands 56 --gvcf-gq-bands 57 --gvcf-gq-bands 58 --gvcf-gq-bands 59 --gvcf-gq-bands 60 --gvcf-gq-bands 70 --gvcf-gq-bands 80 --gvcf-gq-bands 90 --gvcf-gq-bands 99 --floor-blocks false --indel-size-to-eliminate-in-ref-model 10 --disable-optimizations false --just-determine-active-regions false --dont-genotype false --do-not-run-physical-phasing false --use-filtered-reads-for-annotations false --correct-overlapping-quality false --adaptive-pruning false --do-not-recover-dangling-branches false --recover-dangling-heads false --dont-trim-active-regions false --max-extension 25 --padding-around-indels 150 --padding-around-snps 20 --kmer-size 10 --kmer-size 25 --dont-increase-kmer-sizes-for-cycles false --allow-non-unique-kmers-in-ref false --num-pruning-samples 1 --min-dangling-branch-length 4 --recover-all-dangling-branches false --max-num-haplotypes-in-population 128 --min-pruning 2 --adaptive-pruning-initial-error-rate 0.001 --pruning-lod-threshold 2.302585092994046 --max-unpruned-variants 100 --linked-de-bruijn-graph false --debug-assembly false --debug-graph-transformations false --capture-assembly-failure-bam false --error-correct-reads false --kmer-length-for-read-error-correction 25 --min-observations-for-kmer-to-be-solid 20 --likelihood-calculation-engine PairHMM --base-quality-score-threshold 18 --pair-hmm-gap-continuation-penalty 10 --pair-hmm-implementation FASTEST_AVAILABLE --pcr-indel-model CONSERVATIVE --phred-scaled-global-read-mismapping-rate 45 --native-pair-hmm-threads 4 --native-pair-hmm-use-double-precision false --bam-writer-type CALLED_HAPLOTYPES --dont-use-soft-clipped-bases false --min-base-quality-score 10 --smith-waterman JAVA --emit-ref-confidence NONE --max-mnp-distance 0 --force-call-filtered-alleles false --min-assembly-region-size 50 --max-assembly-region-size 300 --assembly-region-padding 100 --max-reads-per-alignment-start 50 --active-probability-threshold 0.002 --max-prob-propagation-distance 50 --force-active false --interval-set-rule UNION --interval-padding 0 --interval-exclusion-padding 0 --interval-merging-rule ALL --read-validation-stringency SILENT --seconds-between-progress-updates 10.0 --disable-sequence-dictionary-validation false --create-output-bam-index true --create-output-bam-md5 false --create-output-variant-index true --create-output-variant-md5 false --lenient false --add-output-sam-program-record true --add-output-vcf-command-line true --cloud-prefetch-buffer 40 --cloud-index-prefetch-buffer -1 --disable-bam-index-caching false --sites-only-vcf-output false --help false --version false --showHidden false --verbosity INFO --QUIET false --use-jdk-deflater false --use-jdk-inflater false --gcs-max-retries 20 --gcs-project-for-requester-pays  --disable-tool-default-read-filters false --minimum-mapping-quality 20 --disable-tool-default-annotations false --enable-all-annotations false --allow-old-rms-mapping-quality-annotation-data false",Version="4.1.4.1",Date="January 28, 2020 at 11:55:14 PM CET">
##INFO=<ID=AC,Number=A,Type=Integer,Description="Allele count in genotypes, for each ALT allele, in the same order as listed">
##INFO=<ID=AF,Number=A,Type=Float,Description="Allele Frequency, for each ALT allele, in the same order as listed">
##INFO=<ID=AN,Number=1,Type=Integer,Description="Total number of alleles in called genotypes">
##INFO=<ID=BaseQRankSum,Number=1,Type=Float,Description="Z-score from Wilcoxon rank sum test of Alt Vs. Ref base qualities">
##INFO=<ID=DP,Number=1,Type=Integer,Description="Approximate read depth; some reads may have been filtered">
##INFO=<ID=DS,Number=0,Type=Flag,Description="Were any of the samples downsampled?">
##INFO=<ID=ExcessHet,Number=1,Type=Float,Description="Phred-scaled p-value for exact test of excess heterozygosity">
##INFO=<ID=FS,Number=1,Type=Float,Description="Phred-scaled p-value using Fisher's exact test to detect strand bias">
##INFO=<ID=InbreedingCoeff,Number=1,Type=Float,Description="Inbreeding coefficient as estimated from the genotype likelihoods per-sample when compared against the Hardy-Weinberg expectation">
##INFO=<ID=MLEAC,Number=A,Type=Integer,Description="Maximum likelihood expectation (MLE) for the allele counts (not necessarily the same as the AC), for each ALT allele, in the same order as listed">
##INFO=<ID=MLEAF,Number=A,Type=Float,Description="Maximum likelihood expectation (MLE) for the allele frequency (not necessarily the same as the AF), for each ALT allele, in the same order as listed">
##INFO=<ID=MQ,Number=1,Type=Float,Description="RMS Mapping Quality">
##INFO=<ID=MQRankSum,Number=1,Type=Float,Description="Z-score From Wilcoxon rank sum test of Alt vs. Ref read mapping qualities">
##INFO=<ID=QD,Number=1,Type=Float,Description="Variant Confidence/Quality by Depth">
##INFO=<ID=ReadPosRankSum,Number=1,Type=Float,Description="Z-score from Wilcoxon rank sum test of Alt vs. Ref read position bias">
##INFO=<ID=SOR,Number=1,Type=Float,Description="Symmetric Odds Ratio of 2x2 contingency table to detect strand bias">
##contig=<ID=CP011966.3,length=6186993>
##source=HaplotypeCaller
#CHROM	POS	ID	REF	ALT	QUAL	FILTER	INFO	FORMAT	E33
CP011966.3	2161961	.	A	AG	344.06	.	AC=2;AF=1.00;AN=2;DP=12;ExcessHet=3.0103;FS=0.000;MLEAC=2;MLEAF=1.00;MQ=38.48;QD=31.28;SOR=4.977	GT:AD:DP:GQ:PL	1/1:0,11:11:33:358,33,0
CP011966.3	2163337	.	C	CG	1822.06	.	AC=2;AF=1.00;AN=2;DP=53;ExcessHet=3.0103;FS=0.000;MLEAC=2;MLEAF=1.00;MQ=39.42;QD=28.03;SOR=6.479	GT:AD:DP:GQ:PL	1/1:0,51:51:99:1836,156,0
CP011966.3	2663675	.	G	A	4075.60	.	AC=1;AF=0.500;AN=2;BaseQRankSum=1.961;DP=158;ExcessHet=3.0103;FS=4.965;MLEAC=1;MLEAF=0.500;MQ=60.00;MQRankSum=0.000;QD=25.79;ReadPosRankSum=-0.782;SOR=0.829	GT:AD:DP:GQ:PL	0/1:31,127:158:99:4083,0,522
CP011966.3	2775912	.	T	C	34.60	.	AC=1;AF=0.500;AN=2;BaseQRankSum=-4.664;DP=96;ExcessHet=3.0103;FS=42.106;MLEAC=1;MLEAF=0.500;MQ=58.63;MQRankSum=-3.357;QD=0.38;ReadPosRankSum=-5.602;SOR=4.794	GT:AD:DP:GQ:PL	0/1:65,27:92:42:42,0,1418
CP011966.3	3003805	.	AAC	A	2283.03	.	AC=2;AF=1.00;AN=2;DP=61;ExcessHet=3.0103;FS=0.000;MLEAC=2;MLEAF=1.00;MQ=58.89;QD=29.08;SOR=0.813	GT:AD:DP:GQ:PL	1/1:0,51:51:99:2297,155,0
CP011966.3	3003809	.	AC	A	2281.03	.	AC=2;AF=1.00;AN=2;DP=51;ExcessHet=3.0103;FS=0.000;MLEAC=2;MLEAF=1.00;MQ=59.71;QD=30.80;SOR=0.813	GT:AD:DP:GQ:PL	1/1:0,51:51:99:2295,154,0
CP011966.3	3003815	.	GAC	G	2236.03	.	AC=2;AF=1.00;AN=2;DP=49;ExcessHet=3.0103;FS=0.000;MLEAC=2;MLEAF=1.00;MQ=59.70;QD=27.53;SOR=0.818	GT:AD:DP:GQ:PL	1/1:0,49:49:99:2250,151,0
CP011966.3	3003823	.	TG	T	2011.03	.	AC=2;AF=1.00;AN=2;DP=44;ExcessHet=3.0103;FS=0.000;MLEAC=2;MLEAF=1.00;MQ=59.67;QD=26.11;SOR=0.784	GT:AD:DP:GQ:PL	1/1:0,44:44:99:2025,135,0
CP011966.3	3003825	.	CA	C	1966.03	.	AC=2;AF=1.00;AN=2;DP=44;ExcessHet=3.0103;FS=0.000;MLEAC=2;MLEAF=1.00;MQ=59.67;QD=26.25;SOR=0.784	GT:AD:DP:GQ:PL	1/1:0,44:44:99:1980,132,0
CP011966.3	3003835	.	AG	A	1643.03	.	AC=2;AF=1.00;AN=2;DP=39;ExcessHet=3.0103;FS=0.000;MLEAC=2;MLEAF=1.00;MQ=59.62;QD=31.76;SOR=0.968	GT:AD:DP:GQ:PL	1/1:0,39:39:99:1657,117,0
CP011966.3	3003843	.	TTC	T	1500.03	.	AC=2;AF=1.00;AN=2;DP=28;ExcessHet=3.0103;FS=0.000;MLEAC=2;MLEAF=1.00;MQ=59.48;QD=33.42;SOR=0.997	GT:AD:DP:GQ:PL	1/1:0,28:28:99:1514,105,0
CP011966.3	3003855	.	GA	G	483.03	.	AC=2;AF=1.00;AN=2;DP=19;ExcessHet=3.0103;FS=0.000;MLEAC=2;MLEAF=1.00;MQ=59.23;QD=34.50;SOR=0.693	GT:AD:DP:GQ:PL	1/1:0,14:14:42:497,42,0
CP011966.3	3004035	.	C	A	49.60	.	AC=1;AF=0.500;AN=2;BaseQRankSum=-0.908;DP=51;ExcessHet=3.0103;FS=17.359;MLEAC=1;MLEAF=0.500;MQ=49.25;MQRankSum=-2.275;QD=0.99;ReadPosRankSum=-2.628;SOR=1.988	GT:AD:DP:GQ:PL	0/1:41,9:50:57:57,0,960
CP011966.3	3004110	.	C	T	123.60	.	AC=1;AF=0.500;AN=2;BaseQRankSum=-0.967;DP=6;ExcessHet=3.0103;FS=0.000;MLEAC=1;MLEAF=0.500;MQ=47.68;MQRankSum=0.674;QD=20.60;ReadPosRankSum=-1.383;SOR=2.303	GT:AD:DP:GQ:PL	0/1:1,5:6:23:131,0,23
CP011966.3	3006338	.	C	A	59.60	.	AC=1;AF=0.500;AN=2;BaseQRankSum=-2.740;DP=48;ExcessHet=3.0103;FS=0.000;MLEAC=1;MLEAF=0.500;MQ=58.44;MQRankSum=-3.192;QD=1.27;ReadPosRankSum=-1.798;SOR=0.859	GT:AD:DP:GQ:PL	0/1:36,11:47:67:67,0,888
CP011966.3	3007379	.	C	A	80.60	.	AC=1;AF=0.500;AN=2;BaseQRankSum=-4.332;DP=65;ExcessHet=3.0103;FS=39.770;MLEAC=1;MLEAF=0.500;MQ=58.75;MQRankSum=-2.459;QD=1.26;ReadPosRankSum=-1.051;SOR=3.020	GT:AD:DP:GQ:PL	0/1:44,20:64:88:88,0,1124
CP011966.3	3007463	.	C	A	65.60	.	AC=1;AF=0.500;AN=2;BaseQRankSum=-3.131;DP=58;ExcessHet=3.0103;FS=20.480;MLEAC=1;MLEAF=0.500;MQ=57.61;MQRankSum=-0.331;QD=1.21;ReadPosRankSum=-1.346;SOR=1.423	GT:AD:DP:GQ:PL	0/1:41,13:54:73:73,0,1154
CP011966.3	3008654	.	T	G	30.60	.	AC=1;AF=0.500;AN=2;BaseQRankSum=-3.588;DP=93;ExcessHet=3.0103;FS=43.319;MLEAC=1;MLEAF=0.500;MQ=58.48;MQRankSum=-1.948;QD=0.57;ReadPosRankSum=-2.646;SOR=4.972	GT:AD:DP:GQ:PL	0/1:43,11:54:38:38,0,1052
CP011966.3	3394060	.	A	C	30.60	.	AC=1;AF=0.500;AN=2;BaseQRankSum=-0.114;DP=12;ExcessHet=3.0103;FS=0.000;MLEAC=1;MLEAF=0.500;MQ=40.00;MQRankSum=0.000;QD=2.55;ReadPosRankSum=0.968;SOR=0.072	GT:AD:DP:GQ:PL	0/1:10,2:12:38:38,0,289
CP011966.3	5150159	.	G	A	30.60	.	AC=1;AF=0.500;AN=2;BaseQRankSum=-1.949;DP=15;ExcessHet=3.0103;FS=0.000;MLEAC=1;MLEAF=0.500;MQ=39.01;MQRankSum=-0.696;QD=2.19;ReadPosRankSum=-0.568;SOR=0.188	GT:AD:DP:GQ:PL	0/1:10,4:14:38:38,0,407
CP011966.3	5311787	.	T	TTCAAATAAATGATATATTTAATTTTTTAAAAAGTCAAAGTTTAAAAGTTTGTAGA	295.64	.	AC=1;AF=0.500;AN=2;BaseQRankSum=0.613;DP=183;ExcessHet=3.0103;FS=37.035;MLEAC=1;MLEAF=0.500;MQ=60.00;MQRankSum=0.000;QD=1.98;ReadPosRankSum=-6.784;SOR=4.405	GT:AD:DP:GQ:PL	0/1:131,18:149:99:303,0,5424
CP011966.3	5690878	.	C	A	65.60	.	AC=1;AF=0.500;AN=2;BaseQRankSum=-2.980;DP=129;ExcessHet=3.0103;FS=17.015;MLEAC=1;MLEAF=0.500;MQ=58.69;MQRankSum=-1.650;QD=0.52;ReadPosRankSum=1.210;SOR=2.258	GT:AD:DP:GQ:PL	0/1:103,22:125:73:73,0,2554
